# Supplementary material for: Integrated Analysis of RNA-Binding Proteins Associated With the Prognosis and Immunosuppression in Squamous Cell Carcinoma of Head and Neck
Source: Front Genet. 2021 Jan 11;11:571403. doi: 10.3389/fgene.2020.571403 (PMC7831273; doi:10.3389/fgene.2020.571403)
Supplement: Supplementary Table 1 — The patient information of TCGA training set. [file Table_1.XLSX]

## Sheet: Supplementary Table 1
The patient information of TCGA training set.
id	OSyears	OSstatus	NCBP2	MKRN3	MRPL47	AZGP1	IGF2BP2	EZH2	riskScore	risk
TCGA-4P-AA8J	0.275342	0	13.8306	0.550616	27.8201	0.255755	9.5488	3.36375	0.435875	high
TCGA-BA-4074	1.24767	1	14.8045	0.61445	68.6351	1.43415	5.72825	4.0976	0.72774	high
TCGA-BA-5152	3.47753	0	8.3004	0.283494	22.9333	0.26283	5.55527	3.68651	0.156613	low
TCGA-BA-5153	4.75726	1	23.9795	0.389418	51.8094	0.0852455	0.641399	11.336	0.132711	low
TCGA-BA-5555	1.40384	0	15.9377	0.209747	34.2406	28.0041	21.4517	8.05902	-0.785895	low
TCGA-BA-5557	1.68247	0	7.97002	0.098712	22.2099	4.84582	24.5978	2.67781	0.0562687	low
TCGA-BA-5559	5.62438	1	16.5114	0.309564	29.211	0.090319	1.77902	11.8897	-0.294123	low
TCGA-BA-6869	1.73918	0	27.8753	0.713522	48.5855	9.10284	20.3037	5.76161	0.516095	high
TCGA-BA-6872	1.03644	1	16.355	0.329405	29.8112	8.36783	11.5622	4.63295	0.088707	low
TCGA-BA-A4IF	2.41644	0	24.5328	0.104678	69.6827	11.1357	38.3003	6.65532	0.319127	high
TCGA-BA-A6D8	2.29479	0	28.4686	0.444418	100.898	0.019064	10.3125	6.95797	1.0542	high
TCGA-BA-A6DA	0.947671	0	11.2399	0.00502496	35.945	4.70542	10.838	2.96769	0.177206	low
TCGA-BA-A6DB	0.583562	0	13.2483	0.310894	27.7114	3.31766	4.23568	4.62715	0.140462	low
TCGA-BA-A6DD	0.466849	1	19.4288	0.332794	56.5152	22.8683	16.3261	5.64901	-0.12845	low
TCGA-BA-A6DJ	1.0989	1	12.915	0.809642	32.2574	0.332332	16.4697	6.21386	0.304206	high
TCGA-BA-A6DL	1.68247	0	27.9413	0.666106	65.2646	0.772079	36.6054	6.67999	0.841002	high
TCGA-BB-4217	0.504658	0	17.2693	1.24684	30.1654	0.30139	23.5428	4.34905	0.686723	high
TCGA-BB-4224	0.750411	0	23.8963	1.34046	54.6796	1.02905	9.3643	59.4509	-3.60636	low
TCGA-BB-4225	0.394521	0	14.6898	0.299967	25.2914	0.0185517	1.38528	7.9761	-0.0392954	low
TCGA-BB-4227	0.361644	0	16.04	1.63249	35.1252	1.32655	25.2093	3.36499	0.880537	high
TCGA-BB-4228	1.50904	0	10.5717	0.79084	28.002	2.29898	0.535572	11.8285	-0.34152	low
TCGA-BB-8596	5.83479	0	18.121	0.661342	23.3783	105.3	7.81513	6.32778	-2.88423	low
TCGA-BB-A5HU	2.11151	0	23.8466	0.871393	23.9241	0.183135	13.3042	4.3534	0.644183	high
TCGA-BB-A5HZ	2.23315	0	13.1633	0.516149	20.3691	5.13337	15.1219	5.46885	0.0296341	low
TCGA-CN-4723	4.58712	0	17.3069	1.80199	59.0232	0.443543	33.6493	7.25722	0.878542	high
TCGA-CN-4725	3.12411	0	15.3731	0.245082	23.2325	0.28808	16.103	3.44719	0.332399	high
TCGA-CN-4727	4.21233	0	28.1269	0.00761722	46.3309	0.36392	44.862	10.4067	0.180422	low
TCGA-CN-4728	4.65534	0	15.5493	0.203549	25.6092	0.379823	15.0134	3.38097	0.344843	high
TCGA-CN-4729	1.05863	0	13.9328	0.4485	25.2674	1.15022	14.3324	2.9454	0.397969	high
TCGA-CN-4730	2.20603	0	18.9922	0.275085	57.5962	0.385392	35.5019	3.79182	0.710338	high
TCGA-CN-4737	1.6874	0	14.1465	1.71661	11.6845	6.06341	18.6675	3.02	0.542166	high
TCGA-CN-4740	2.26521	1	9.87005	0.613993	19.5548	2.14733	3.11621	4.91411	0.103677	low
TCGA-CN-4742	1.07178	1	15.4336	0.166568	21.8428	6.43814	12.7537	3.57343	0.0967098	low
TCGA-CN-5355	3.45041	0	15.9298	0.00833062	34.1518	0.778319	22.3069	2.37201	0.446952	high
TCGA-CN-5356	3.80466	0	26.2242	0.937684	20.952	0.407924	23.3684	5.13903	0.631195	high
TCGA-CN-5359	1.01836	1	18.3256	1.54685	31.2452	2.46596	11.9595	3.48415	0.807204	high
TCGA-CN-5363	0.683014	1	16.9835	0.0183342	32.8105	0.0155722	35.4121	2.89521	0.45732	high
TCGA-CN-5369	1.02575	1	13.4108	0.520661	17.641	2.87677	15.87	5.72804	0.0598355	low
TCGA-CN-5370	0.699452	1	15.3129	0.214403	24.5952	2.37016	18.0849	5.51855	0.0987667	low
TCGA-CN-5373	4.27726	0	8.28775	0.271646	17.9391	11.1603	13.7758	3.18356	-0.165095	low
TCGA-CN-6011	2.51918	0	8.436	1.10602	15.6196	1.21976	21.9739	3.10226	0.401112	high
TCGA-CN-6012	3.94192	0	25.8589	0.879709	31.2724	2.03209	21.5624	5.84044	0.583762	high
TCGA-CN-6016	3.89589	0	9.3102	0.11188	15.8457	0.291863	13.3479	1.0047	0.297291	high
TCGA-CN-6017	2.30301	1	10.5275	0.194741	22.4558	0.341594	10.2429	2.01737	0.316312	high
TCGA-CN-6018	1.56575	1	16.4032	1.2665	28.1753	5.48116	24.546	1.59286	0.734711	high
TCGA-CN-6022	0.75863	1	18.3532	1.54149	22.9146	1.21778	24.6102	4.77946	0.679197	high
TCGA-CN-6024	0.909863	1	14.0047	0.767954	18.5462	1.40456	8.89656	7.54082	0.0420378	low
TCGA-CN-6989	2.64575	1	22.739	0.418322	73.0983	0.00493475	34.736	8.86257	0.554443	high
TCGA-CN-6992	2.87836	0	25.0149	0.410501	72.2918	1.04312	18.4866	9.65167	0.475062	high
TCGA-CN-6995	0.302466	1	30.8794	0.432292	66.3068	2.17928	57.818	4.12206	1.0393	high
TCGA-CN-6996	1.43096	1	13.7305	0.141732	21.7254	0.327822	16.4531	4.4265	0.167834	low
TCGA-CN-6997	2.66795	1	32.2783	0.775918	66.2278	1.45209	68.1772	4.01958	1.22261	high
TCGA-CN-6998	0.96411	1	16.5829	0.303246	35.8918	0.121577	39.7372	2.443	0.606909	high
TCGA-CN-A497	2.87589	0	27.559	0.0164193	33.5184	10.3111	43.7406	6.91903	0.0533034	low
TCGA-CN-A499	1.93562	0	29.0853	0.292552	56.5454	0.176477	39.4488	9.80008	0.429973	high
TCGA-CN-A63V	1.8337	0	13.1942	0.692355	11.9187	1.20074	10.034	4.60323	0.197986	low
TCGA-CN-A63W	1.01836	1	32.1984	1.04994	34.7262	5.37459	19.8826	5.09264	0.764743	high
TCGA-CN-A642	0.221096	1	19.3297	1.10112	25.0094	0.388462	18.0359	5.16211	0.561704	high
TCGA-CN-A6UY	1.92493	0	12.499	0.0123061	50.0889	0.0522608	0.0844028	13.314	-0.416035	low
TCGA-CN-A6V3	2.00384	0	27.9249	0.00275587	52.1313	58.2834	45.0067	5.80482	-1.12904	low
TCGA-CQ-5326	0.24	1	14.9843	0.237138	22.8573	0.220296	23.3592	2.62972	0.398589	high
TCGA-CQ-5329	5.7863	0	24.5275	0.559106	40.5162	0.164381	30.3584	4.32238	0.72794	high
TCGA-CQ-5330	5.12219	0	16.1543	0.433	25.2531	0.52666	18.3327	3.44711	0.422488	high
TCGA-CQ-5333	0.920548	1	16.3352	0.463247	41.0149	0.42975	20.0705	4.332	0.502971	high
TCGA-CQ-6218	3.38301	0	8.85588	0.164526	26.4483	47.7778	7.72195	4.03456	-1.29389	low
TCGA-CQ-6221	2.7	0	22.351	0.389988	41.433	0.00587299	8.48299	1.16378	0.876864	high
TCGA-CQ-6222	5.44356	0	11.0734	0.169109	22.9424	0.780077	4.58063	2.92291	0.227271	low
TCGA-CQ-6223	3.85562	0	17.9874	0.641137	34.6215	5.74644	14.5234	4.4619	0.362118	high
TCGA-CQ-6227	0.348493	1	13.9939	0.22537	40.616	0.766648	30.8515	2.37826	0.541514	high
TCGA-CQ-6228	1.23123	1	32.4016	2.01429	41.4574	0.569919	28.6124	2.8282	1.4819	high
TCGA-CQ-6229	3.18329	0	19.8666	0.228426	41.808	19.4914	19.0597	3.72766	-0.0126783	low
TCGA-CQ-7065	4.39562	0	19.013	0.334	31.5315	0.0420717	17.3042	1.84744	0.654486	high
TCGA-CQ-7068	3.53425	0	14.2939	0.524526	24.5054	0.696104	25.2478	9.03502	-0.0610519	low
TCGA-CQ-7069	3.43973	0	21.5491	0.705408	24.933	0.748925	24.1115	2.10487	0.73677	high
TCGA-CQ-7071	3.54	0	11.7923	0.686799	19.9939	3.97322	14.4963	5.35131	0.0953572	low
TCGA-CQ-A4C6	3.65342	0	24.1092	0.282315	38.8835	0.161145	18.1615	3.96266	0.630755	high
TCGA-CQ-A4C7	0.953425	1	18.5272	0.595438	43.2515	0.686802	31.8882	4.22968	0.628107	high
TCGA-CQ-A4C9	1.90932	0	21.8886	1.65934	30.1322	37.2871	18.4995	17.5462	-1.31134	low
TCGA-CQ-A4CB	2.41151	0	36.8147	0.513926	54.7529	21.4228	61.7795	4.53159	0.485576	high
TCGA-CQ-A4CE	2.42219	0	11.978	0.0342359	24.2035	3.59117	7.28468	6.53441	-0.170342	low
TCGA-CQ-A4CG	1.16137	1	35.176	0.699869	39.015	0.892927	22.7622	3.41851	1.03342	high
TCGA-CQ-A4CH	1.02329	1	26.2295	0.00979314	29.9604	0.741672	30.8497	6.32155	0.312874	high
TCGA-CQ-A4CI	2.56521	0	25.3909	0.603138	71.7845	0.0365912	27.4483	18.1095	-0.129428	low
TCGA-CR-5243	6.91808	0	17.0688	0.193846	31.5773	0.187645	0.45199	15.6363	-0.618618	low
TCGA-CR-5248	4.49014	0	15.7263	0.408407	42.4647	0.107283	0.37201	24.5672	-1.23414	low
TCGA-CR-6471	3.24575	1	6.37043	0.27168	18.3571	0.203282	6.07548	10.2278	-0.476265	low
TCGA-CR-6473	3.03781	0	28.6653	0.530158	37.5132	0.0958065	15.5458	17.1501	-0.315035	low
TCGA-CR-6477	1.38822	0	16.0576	0.417085	21.8038	0.188553	4.17859	2.76916	0.434181	high
TCGA-CR-6487	0.632055	0	46.7753	1.71638	115.565	0.00610474	22.9317	14.1885	1.39002	high
TCGA-CR-6488	1.02329	0	13.1335	0.128379	22.256	0.760126	19.2795	3.04128	0.262578	low
TCGA-CR-6491	1.87151	0	10.5232	0.0115324	17.9462	0.636679	17.8875	2.73313	0.159616	low
TCGA-CR-6492	1.2937	0	19.2974	0.396325	37.6219	95.5913	28.3602	5.01965	-2.39166	low
TCGA-CR-7369	2.94329	1	21.0906	0.419875	38.9082	0.242638	14.6283	4.37831	0.567882	high
TCGA-CR-7372	2.04904	0	11.8966	0.453666	22.9126	2.00368	7.47501	3.07411	0.28996	low
TCGA-CR-7373	2.4	0	10.5472	0.468834	23.1403	0.0114427	24.12	6.47112	0.0635565	low
TCGA-CR-7376	2.62438	0	11.0596	0.162777	17.3443	12.1368	10.3603	3.94912	-0.243607	low
TCGA-CR-7382	2.14932	0	15.3831	0.314713	18.9043	0.00522075	16.9298	5.10098	0.187879	low
TCGA-CR-7385	2.69178	0	22.6306	0.493216	47.2688	0.729569	13.4484	11.7501	0.0601647	low
TCGA-CR-7390	4.07178	0	23.9143	0.720432	37.9313	1.09017	59.2675	6.6432	0.558711	high
TCGA-CR-7391	2.46493	0	8.91202	0.158936	14.9896	0.27612	6.62793	2.78704	0.138034	low
TCGA-CR-7392	3.8474	0	12.9327	0.427023	14.3206	1.52392	16.5087	2.14203	0.33421	high
TCGA-CR-7393	2.6811	0	9.70857	0.203307	11.9413	0.167393	3.7413	2.42939	0.172606	low
TCGA-CR-7395	2.51096	0	10.4382	0.0706403	19.9887	1.58567	11.9394	5.02628	-0.0349759	low
TCGA-CR-7397	2.03589	0	11.3671	0.533671	17.1841	0.581504	7.90412	2.87895	0.314366	high
TCGA-CR-7401	2.90795	0	12.2139	0.232146	24.7137	0.353901	7.69086	2.89309	0.306674	high
TCGA-CR-7402	2.46	0	20.8844	0.364765	48.8928	15.0474	22.8672	11.042	-0.362925	low
TCGA-CR-7404	3.97479	0	26.773	0.797326	48.0694	0.140617	8.28461	18.1352	-0.272942	low
TCGA-CV-5430	11.451	0	21.9385	0.308901	30.0257	4.55496	5.50431	10.1406	-0.152598	low
TCGA-CV-5432	10.6118	0	23.1466	0.699169	54.5145	10.784	17.6182	7.82105	0.233567	low
TCGA-CV-5434	8.94822	1	19.7423	0.633441	32.7227	0.101512	16.8996	14.6018	-0.299476	low
TCGA-CV-5436	1.57726	1	20.6182	0.00341851	42.1431	0.638773	11.7631	5.34194	0.355817	high
TCGA-CV-5441	7.7926	0	15.959	0	25.5746	2.48003	13.868	4.51537	0.128214	low
TCGA-CV-5443	7.51726	0	16.4341	0.426833	31.2681	0.431585	0.399763	14.3996	-0.463826	low
TCGA-CV-5971	1.89288	0	13.2663	0.158884	19.4383	0.461938	5.28986	3.05452	0.240354	low
TCGA-CV-5978	0.580274	1	33.5477	0.00477752	38.4918	0.334768	18.2263	8.98537	0.314066	high
TCGA-CV-6436	5.12795	0	10.7901	0.132295	46.3986	4.47775	8.32641	1.68001	0.410441	high
TCGA-CV-6933	7.40137	1	23.5922	0.74934	35.6277	3.39348	20.5177	4.16572	0.629573	high
TCGA-CV-6937	1.68493	1	28.5936	0.777735	51.4651	1.57417	13.7787	2.88207	1.03706	high
TCGA-CV-6938	0.388767	1	23.6294	0.57075	28.8986	0.342996	21.6366	5.27496	0.514974	high
TCGA-CV-6943	1.62575	1	9.53137	0.150033	13.9094	0.529525	11.7102	2.33827	0.175997	low
TCGA-CV-6951	2.47068	1	23.252	0.19333	30.2756	7.568	28.4834	3.80174	0.313891	high
TCGA-CV-6954	5.40575	1	24.465	0.309262	43.2804	6.50213	33.4416	2.28338	0.655747	high
TCGA-CV-6955	0.901644	1	7.59487	0.24026	13.7445	1.80876	0.543831	3.27432	0.0298528	low
TCGA-CV-6959	0.691233	1	14.6548	0.265892	19.7178	0.377949	43.9221	3.57033	0.316608	high
TCGA-CV-6960	2.32767	1	20.634	0	28	1.18439	32.4021	1.61987	0.55673	high
TCGA-CV-6961	0.205479	1	26.0133	0.420629	49.838	0.1361	19.7388	3.16807	0.880299	high
TCGA-CV-6962	0.340274	1	25.2069	1.63475	51.0527	0.0821583	28.3523	13.4034	0.412997	high
TCGA-CV-7089	5.32438	1	14.0131	0.319398	32.1112	0.0395619	20.7821	4.2908	0.346199	high
TCGA-CV-7090	14.1814	0	16.2293	0.454275	18.6933	0.0820934	6.3991	4.5895	0.275805	low
TCGA-CV-7099	0.65589	1	10.7924	0.550922	27.0443	0.407173	9.26162	6.49996	0.0950051	low
TCGA-CV-7100	0.739726	1	40.3074	0.947341	69.2538	0.0164882	61.1041	7.11516	1.24978	high
TCGA-CV-7103	4.29616	1	12.1094	0.235998	36.307	0.058641	37.7197	5.68598	0.219031	low
TCGA-CV-7104	1.0611	1	11.2293	0.263204	25.6736	1.95937	17.6225	2.58226	0.294607	low
TCGA-CV-7178	5.84877	1	20.3503	0.678327	26.2279	0.0200048	2.34901	6.98493	0.29621	low
TCGA-CV-7235	6.33699	0	9.21166	0.476255	15.4717	0.102407	6.54509	10.3259	-0.379256	low
TCGA-CV-7250	7.83041	1	24.4003	0	34.4569	0.0974591	42.1133	6.53735	0.325186	high
TCGA-CV-7252	0.407671	1	21.8524	0.568012	37.3062	0.465299	24.8614	4.06711	0.650689	high
TCGA-CV-7253	0.974795	1	28.0539	0.922083	30.3531	0.203307	44.1252	5.03056	0.789318	high
TCGA-CV-7255	0.172603	1	15.6913	0.668605	17.7625	1.39501	22.2836	2.51507	0.480596	high
TCGA-CV-7261	4.08247	0	29.4589	0.0265951	44.2786	13.5693	44.7616	14.2671	-0.524536	low
TCGA-CV-7413	0.793973	1	18.3024	0.50849	33.9462	16.769	23.7107	1.23905	0.272576	low
TCGA-CV-7414	0.0378082	1	21.3605	0.387571	41.6199	0.0817849	1.81811	1.14103	0.847278	high
TCGA-CV-7415	1.87644	1	20.8946	0.918443	45.7396	0.0617478	29.9057	2.9791	0.925234	high
TCGA-CV-7421	0.00575342	1	21.274	0.225103	28.0054	1.54015	0.840904	2.48657	0.517499	high
TCGA-CV-7422	2.80027	1	25.9942	0	63.8331	0.0617659	0.977001	10.8907	0.194149	low
TCGA-CV-7423	8.25945	1	14.3387	0.293901	26.2391	0.295609	13.2179	3.58756	0.335891	high
TCGA-CV-7428	4.51151	1	12.968	0.437806	26.3942	2.23597	21.2964	5.97288	0.10523	low
TCGA-CV-7429	0.289315	1	36.7405	0.918813	28.5037	0.220754	19.7216	3.45779	1.05916	high
TCGA-CV-7430	1.33644	1	32.3765	0.74853	88.9783	0.0615257	41.4881	5.78987	1.27041	high
TCGA-CV-7432	6.93945	1	12.1404	0.00271378	28.0402	0.0230495	27.9455	6.97152	-0.0462103	low
TCGA-CV-7437	1.36603	1	53.7093	0.483251	82.667	0.212969	32.9568	4.68776	1.66739	high
TCGA-CV-7440	1.82219	1	21.8639	0.0115632	19.276	4.16174	26.6054	4.54663	0.16812	low
TCGA-CV-7568	2.50274	1	15.7516	0.072498	21.5049	0.116622	4.82081	7.64562	-0.0924803	low
TCGA-CV-A45O	2.29808	0	4.79433	0.373434	12.3455	69.5633	7.39412	4.51679	-2.13235	low
TCGA-CV-A45P	1.72521	0	11.0424	0.488956	18.7608	1.4164	11.4912	4.54297	0.14628	low
TCGA-CV-A45Q	13.911	1	7.62908	0.0548695	30.3964	6.88234	5.22751	3.61108	-0.0594878	low
TCGA-CV-A45T	13.1121	1	11.114	0.498232	22.1518	4.98945	5.65141	6.24612	-0.0783043	low
TCGA-CV-A45U	2.9137	1	28.7472	1.47074	103.568	0.131737	29.374	9.05154	1.25668	high
TCGA-CV-A45W	3.77507	1	20.3188	1.14296	50.6558	0.213827	24.0049	33.0803	-1.51838	low
TCGA-CV-A45X	0.534247	1	14.3441	0.700433	22.0385	0.535742	14.6673	4.10442	0.380812	high
TCGA-CV-A45Z	3.95836	1	33.0546	0.741066	60.6159	8.66658	41.1048	11.5373	0.294684	low
TCGA-CV-A460	4.96274	1	21.4689	0.499627	39.074	0.0745943	0.760627	7.94476	0.289692	low
TCGA-CV-A461	5.57342	1	19.4369	1.09084	52.6195	0.0723832	23.0268	7.88448	0.586249	high
TCGA-CV-A463	0.0624658	1	9.37571	0.907582	28.5198	1.10887	8.93178	11.7169	-0.269315	low
TCGA-CV-A465	0.580274	1	17.5701	0.296953	39.6716	2.89782	22.8153	5.71726	0.277635	low
TCGA-CV-A468	1.2526	1	13.0545	0.214444	31.4733	0.200661	3.69531	5.22826	0.180379	low
TCGA-CV-A6JD	0.491507	1	16.4073	0.123245	31.1848	0.0469711	15.4945	3.01979	0.426863	high
TCGA-CV-A6JM	0.523562	1	30.5724	0.862763	119.971	1.12863	16.3956	3.10456	1.6969	high
TCGA-CV-A6JN	2.44603	0	11.994	0.367639	40.7475	0.328305	5.32718	3.0525	0.468046	high
TCGA-CV-A6JO	0.531781	1	22.2212	0.459722	29.7517	0.0574214	19.2907	3.77855	0.587988	high
TCGA-CV-A6JU	0.296712	0	21.9808	0.334618	54.6063	11.391	7.11344	2.85579	0.478591	high
TCGA-CV-A6JY	1.74411	0	10.2321	0.549932	24.7302	27.716	4.79141	6.26753	-0.744612	low
TCGA-CX-7082	0.029589	1	46.8321	1.48061	126.894	0.157195	41.7676	3.2302	2.35611	high
TCGA-CX-A4AQ	4.19836	0	17.1813	0.651542	40.2528	0.10376	5.91938	9.93983	0.0941093	low
TCGA-D6-6516	2.08685	0	6.41282	0	17.4477	0.645426	6.43985	5.98277	-0.225607	low
TCGA-D6-6517	0.788219	0	26.5347	0.0023051	42.4568	17.8114	31.2839	4.61287	0.0562556	low
TCGA-D6-6823	1.89288	0	24.3337	0.144224	37.8539	6.61482	41.0568	6.02141	0.245309	low
TCGA-D6-6824	0.207945	0	13.1826	0.125706	20.3214	140.71	9.14582	2.91724	-3.96386	low
TCGA-D6-6825	1.32575	0	19.9973	0.320181	31.5353	2.99262	21.3418	6.01068	0.237534	low
TCGA-D6-6826	0.939452	1	14.8685	0.425662	16.9814	12.8735	27.6341	2.98192	0.00115841	low
TCGA-D6-8568	2.04904	0	16.6654	0.352213	38.1646	8.33056	22.4873	6.16873	0.0610566	low
TCGA-D6-8569	2.07945	0	24.6194	0.695803	42.032	0.0516592	37.1848	8.30033	0.464278	high
TCGA-D6-A4Z9	1.45562	0	20.2465	0.508342	35.4753	0.437596	15.81	7.16078	0.309849	high
TCGA-D6-A6EK	2.36301	0	7.08645	0	24.5813	15.6866	4.10543	6.2308	-0.625554	low
TCGA-D6-A6EM	0.626301	0	22.3932	0.107055	88.1203	0.0874305	19.6256	4.66523	0.908269	high
TCGA-D6-A6EP	1.14493	0	21.3887	0.438845	51.7342	0.0321322	28.3115	6.11312	0.569462	high
TCGA-D6-A74Q	1.91671	0	21.7941	0	39.752	0.952752	16.7811	12.7502	-0.266913	low
TCGA-DQ-5625	3.05918	1	8.40244	0.146963	17.5553	0.55477	3.87375	6.51547	-0.180343	low
TCGA-DQ-5629	2.54055	1	17.914	0.290314	54.3161	2.92042	23.1736	6.84814	0.314083	high
TCGA-DQ-5631	1.47945	1	19.7174	0.78182	27.3791	0.0193937	30.6699	4.24814	0.593053	high
TCGA-DQ-7591	1.67918	0	29.4304	0.759148	37.1893	0.654603	0.769582	15.3157	-0.109968	low
TCGA-DQ-7592	3.0863	0	17.4228	0.520705	26.5852	1.64692	44.8337	4.19146	0.427753	high
TCGA-F7-7848	3.05425	0	18.5001	0.0185071	21.058	25.4452	12.3387	5.14059	-0.595176	low
TCGA-F7-A50G	1.66356	0	12.4845	0.0615305	24.9101	14.4879	12.6398	6.17352	-0.434791	low
TCGA-F7-A61S	1.55507	0	22.5151	0.31429	49.9209	2.25108	18.4522	5.33271	0.524288	high
TCGA-F7-A61V	2.04904	0	40.383	0.499145	83.6147	44.1984	33.0654	7.96883	-0.204486	low
TCGA-F7-A620	1.4663	0	20.0615	0.704953	54.999	1.63698	23.0374	4.59038	0.727129	high
TCGA-F7-A623	1.66356	0	22.8085	1.15543	35.7507	6.70462	7.16118	10.7891	0.0691168	low
TCGA-F7-A624	1.02082	0	17.3597	0.0117868	55.3097	0.262792	15.7034	7.47278	0.23926	low
TCGA-H7-8501	1.24438	0	15.1417	0.756027	32.5183	0.679179	26.0381	7.8741	0.199663	low
TCGA-H7-8502	1.23699	0	28.604	0.494172	52.5583	0.237581	59.4622	2.91877	1.05307	high
TCGA-H7-A76A	1.72027	0	13.3562	0.364987	33.0224	0.258335	1.10441	10.8941	-0.233564	low
TCGA-HD-7229	2.77315	0	16.2546	0	22.9971	2.07509	28.4134	5.0922	0.0949982	low
TCGA-HD-7753	2.33836	0	11.3579	0.471295	22.8228	0.0381234	10.3656	5.45535	0.145705	low
TCGA-HD-7754	2.11397	0	23.7552	0.740579	32.5808	0.0238987	18.137	12.4954	0.00115192	low
TCGA-HD-8224	1.20411	1	23.3911	0.145489	29.9031	5.61219	7.01434	16.5702	-0.745485	low
TCGA-HD-A633	1.13671	0	21.6522	1.61502	38.8291	0.215078	39.8473	6.29375	0.833917	high
TCGA-HD-A6HZ	0.3	0	14.8239	0.829239	32.2031	0.574375	17.4971	5.97408	0.365344	high
TCGA-HL-7533	2.8537	0	27.5591	0.779848	56.3304	0.32119	13.1778	9.15073	0.566849	high
TCGA-IQ-7630	1.30932	0	15.5905	0.382072	27.723	0.0688362	13.9797	5.21493	0.274706	low
TCGA-IQ-7631	3.16438	0	7.03018	0.00614128	18.497	13.3402	1.38255	2.41669	-0.289435	low
TCGA-IQ-A61G	0.972329	0	32.698	0.758575	101.923	0.0137085	23.8013	8.62385	1.13216	high
TCGA-IQ-A61H	3.07315	0	24.996	0.93115	56.7238	0.090621	9.11474	9.05729	0.572889	high
TCGA-IQ-A61J	2.75671	0	16.4169	0.306313	22.7661	0.170498	12.9365	2.95491	0.411221	high
TCGA-KU-A66T	1.49014	0	20.4986	1.83093	34.4784	2.14882	18.8436	5.42672	0.827792	high
TCGA-KU-A6H8	0.88274	1	10.4436	0.344619	19.2721	0.300405	0.715671	3.9354	0.162234	low
TCGA-MT-A67D	0.151233	0	15.4969	0.261916	31.0111	115.348	12.8128	4.47072	-3.14165	low
TCGA-MT-A67F	1.03644	0	11.5425	0.237606	23.855	1.69705	14.5928	5.71239	0.0179574	low
TCGA-MZ-A5BI	0.586027	1	25.5277	0.550446	81.2327	0.105456	5.14952	11.2143	0.487292	high
TCGA-MZ-A6I9	1.32	1	30.3974	0.783299	88.8269	11.4771	13.8735	18.2014	-0.18624	low
TCGA-P3-A5Q5	2.45671	0	24.5695	0.772621	45.4724	0.539753	0.368389	20.6435	-0.58417	low
TCGA-P3-A5Q6	1.29616	1	16.9125	0.195954	195.711	0.136421	32.6482	5.41472	1.7009	high
TCGA-P3-A5QA	5.89151	0	18.751	0.243644	29.8757	0	20.4804	3.21908	0.495661	high
TCGA-P3-A6SW	3.02384	0	41.5905	0.929748	83.8033	1.04709	6.56539	16.6333	0.494062	high
TCGA-P3-A6SX	3.86137	1	26.6851	0.492626	42.0866	1.33294	35.1446	3.50341	0.806781	high
TCGA-P3-A6T5	2.38192	1	18.16	0.490258	42.11	9.45006	3.13036	5.61804	0.158763	low
TCGA-P3-A6T7	1.31507	1	14.3886	1.244	42.7203	10.5852	28.9888	5.93813	0.296546	high
TCGA-P3-A6T8	1.08	0	30.6371	0.322827	41.2571	0.939651	39.9645	2.88235	0.900839	high
TCGA-QK-A652	1.74164	0	20.6521	0.606872	27.6232	5.9031	9.16059	4.56714	0.327469	high
TCGA-QK-A6IF	1.9011	0	20.0044	0.539415	21.3785	0.24797	3.44613	20.8966	-0.973674	low
TCGA-QK-A6IG	0.599178	1	22.4738	0.497213	44.5911	0.148178	15.4568	5.58288	0.574039	high
TCGA-QK-A6IJ	1.04466	0	15.7714	0.479164	53.2309	0.960009	10.8367	4.03542	0.598395	high
TCGA-QK-A6VC	1.62	0	14.4957	0.470296	36.0901	3.50775	7.03157	7.97384	0.00697239	low
TCGA-QK-A8Z7	1.05863	0	63.5706	2.23311	68.2941	0.488681	77.7468	29.8966	0.243704	low
TCGA-QK-A8Z8	0.461918	1	26.582	0.477337	43.2878	17.3248	12.3183	6.75824	0.0254973	low
TCGA-QK-A8Z9	1.21233	1	23.2623	0.695103	25.9337	0.224767	7.29854	2.25379	0.760199	high
TCGA-QK-A8ZB	1.46384	0	13.615	0.991051	24.9633	27.5518	9.48217	2.88496	-0.233054	low
TCGA-QK-AA3J	1.25836	0	25.6185	1.44366	40.1028	0.271012	27.2571	6.75781	0.81832	high
TCGA-T2-A6WX	0.564658	1	14.7129	0.746003	32.9811	0.0241225	17.316	8.88823	0.114143	low
TCGA-T2-A6WZ	1.30685	1	14.8553	0.178268	80.211	0.590507	0.172613	7.4376	0.426472	high
TCGA-T2-A6X0	0.583562	0	33.9791	1.27348	69.7944	0.0279925	23.2543	17.4528	0.302534	high
TCGA-T2-A6X2	2.66466	0	11.6905	0.473462	19.5418	0.547351	13.2566	5.06039	0.146927	low
TCGA-T3-A92M	1.12603	0	41.6015	1.02865	61.7841	0.162655	23.0992	6.62007	1.22655	high
TCGA-UF-A71A	0.232603	1	31.3665	0.534299	63.8387	0.889819	25.28	12.4365	0.357482	high
TCGA-UF-A71D	3.94521	0	23.9649	0.0186117	44.7157	5.04535	18.4718	10.5358	-0.105808	low
TCGA-UF-A7JH	2.4189	0	14.3034	1.13747	23.3869	2.94212	15.6276	6.19103	0.284575	low
TCGA-UF-A7JK	1.14493	1	33.2501	2.02629	40.9994	9.95859	18.3391	2.7675	1.20946	high
TCGA-UF-A7JV	0.243288	1	15.5733	0.012834	23.966	0.141708	24.3443	3.99476	0.237947	low
TCGA-WA-A7H4	1.19589	0	18.9653	0.6277	29.0368	150.534	9.04307	5.0898	-4.08192	low
