# Supplementary material for: Integrated Analysis of RNA-Binding Proteins Associated With the Prognosis and Immunosuppression in Squamous Cell Carcinoma of Head and Neck
Source: Front Genet. 2021 Jan 11;11:571403. doi: 10.3389/fgene.2020.571403 (PMC7831273; doi:10.3389/fgene.2020.571403)
Supplement: Supplementary Table 2 — The patient information of TCGA test set. [file Table_2.XLSX]

## Sheet: Supplementary Table 2
The patient information of TCGA test set.
id	OSyears	OSstatus	NCBP2	MKRN3	MRPL47	AZGP1	IGF2BP2	EZH2	riskScore	risk
TCGA-BA-4075	0.764384	1	19.2386	0.720004	63.1441	0.169871	15.5454	2.45639	0.998474	high
TCGA-BA-4076	1.12027	1	15.3005	1.49553	48.2749	5.58492	25.6974	3.24855	0.816903	high
TCGA-BA-4077	3.06164	1	22.2684	0.269775	55.3597	0.117706	28.6624	8.55224	0.358324	high
TCGA-BA-4078	0.745479	1	42.4164	0.820945	47.8897	0.0417028	36.3126	15.4671	0.33409	high
TCGA-BA-5151	1.94959	0	22.49	0.366673	27.3962	0.967212	20.4217	3.46374	0.544309	high
TCGA-BA-5556	1.95781	0	10.9918	0.28178	17.2712	0.192505	18.3011	4.35061	0.128014	low
TCGA-BA-5558	5.38685	0	11.3192	0.528044	30.7323	0.793492	31.3594	4.6571	0.303336	high
TCGA-BA-6868	1.27479	1	20.7924	0.556111	28.404	0.540872	30.8397	2.15381	0.713715	high
TCGA-BA-6870	1.21808	1	13.8014	0.486477	25.7447	0.271836	9.10819	4.13584	0.330781	high
TCGA-BA-6871	0.291781	1	25.2807	0.975834	90.988	0.287651	5.61369	13.4091	0.512643	high
TCGA-BA-6873	0.329589	0	12.7863	0.346309	26.0377	0.0294138	14.6481	4.74596	0.229869	low
TCGA-BA-7269	3.43726	0	35.0465	0.171043	94.0511	0.843118	8.60619	1.1187	1.51368	high
TCGA-BA-A4IG	2.30877	0	19.8125	0.785756	62.8038	0.199644	13.9526	10.2818	0.367381	high
TCGA-BA-A4IH	1.67918	0	35.2211	0.981967	55.5989	0.139449	31.8706	11.6563	0.609184	high
TCGA-BA-A4II	2.4789	0	12.7443	0.714732	78.4493	6.99962	10.7286	11.0392	0.0553214	low
TCGA-BA-A6DE	1.18767	0	20.2174	0.757802	31.559	3.6788	20.2774	5.24475	0.424764	high
TCGA-BA-A6DG	0.186575	1	17.9921	0.266567	33.5204	0.709234	24.0774	2.09214	0.596371	high
TCGA-BA-A6DI	0.907397	1	21.1529	0.204322	26.8225	45.1207	15.7264	3.87742	-0.909602	low
TCGA-BA-A8YP	1.34712	0	27.6183	1.10255	48.9259	0.185014	28.3728	8.2226	0.709385	high
TCGA-BB-4223	8.69671	0	15.4348	0.437242	36.7023	0.0875877	2.82081	14.5959	-0.438061	low
TCGA-BB-8601	1.68493	0	26.5398	0.481431	60.1737	0.237495	15.6034	15.1242	-0.0142526	low
TCGA-BB-A5HY	0.867123	1	55.6995	0.0135458	97.4637	0.755025	35.5078	7.03863	1.4772	high
TCGA-BB-A6UM	1.0611	0	29.3616	0.963253	76.9819	7.21852	3.86352	7.80929	0.736054	high
TCGA-BB-A6UO	0.723288	1	11.9444	0.306567	34.6785	0.303186	10.4505	3.8108	0.338673	high
TCGA-C9-A47Z	0.515342	1	21.3871	0.54587	21.5695	1.47654	37.1166	4.68406	0.431357	high
TCGA-C9-A480	1.04219	0	16.0652	0.518308	30.2489	1.36228	38.2291	4.47801	0.405202	high
TCGA-CN-4722	4.00438	0	8.16071	0.351625	12.1491	18.4663	4.19091	4.25905	-0.515001	low
TCGA-CN-4726	0.383014	1	14.1269	0.0101525	28.0444	3.64323	11.7392	2.04583	0.283421	low
TCGA-CN-4731	2.69507	1	23.6482	1.02381	16.267	0.0785763	23.757	1.20765	0.904028	high
TCGA-CN-4733	4.28219	0	11.9817	0.256813	20.0642	0.136328	7.93082	4.39391	0.149936	low
TCGA-CN-4734	4.56329	0	11.355	0.193442	17.6544	0.242979	12.442	3.91912	0.138032	low
TCGA-CN-4735	4.68986	0	20.1741	1.29039	38.1165	0.0738721	29.9081	3.23069	0.941182	high
TCGA-CN-4736	1.06685	1	15.0291	0.468643	27.3952	1.05972	10.965	3.23581	0.420265	high
TCGA-CN-4738	1.17699	1	11.8278	0.331379	18.5177	36.0969	14.9905	2.67035	-0.769639	low
TCGA-CN-4739	3.76438	1	19.8568	1.7596	20.1279	0.765827	20.3548	8.42156	0.458705	high
TCGA-CN-4741	6.04521	0	36.6725	0.620833	72.2131	1.18225	8.89484	12.6266	0.525476	high
TCGA-CN-5358	0.704384	1	14.1205	0.187644	24.1112	19.9751	8.05879	3.28974	-0.294445	low
TCGA-CN-5360	5.85616	0	27.5558	1.1993	22.9155	109.255	45.7628	22.5488	-3.94742	low
TCGA-CN-5361	5.72466	1	28.3659	0.372872	60.8741	0.077761	9.64262	3.09698	1.00555	high
TCGA-CN-5364	1.33151	1	21.8547	0.292369	49.164	0.0727074	20.5339	6.40928	0.474139	high
TCGA-CN-5365	0.947671	1	19.5762	0.698535	44.0089	0.101131	15.1224	4.79199	0.638496	high
TCGA-CN-5366	0.972329	1	27.4118	0.622463	34.9991	1.73885	26.0882	2.46264	0.866192	high
TCGA-CN-5367	0.950137	1	15.8171	0.318547	36.6673	0.704579	13.6967	5.01614	0.333819	high
TCGA-CN-5374	4.67671	1	23.8996	1.39325	45.2641	0.337644	0.42158	5.9834	0.837799	high
TCGA-CN-6010	4.11205	0	30.1905	0.0174691	42.08	76.5609	21.9224	6.6308	-1.81162	low
TCGA-CN-6013	1.96274	1	14.3299	1.09383	25.1597	0.870123	18.9097	2.67441	0.649046	high
TCGA-CN-6019	2.80274	0	16.8339	0.301448	25.0989	16.9122	11.671	1.91022	0.0217783	low
TCGA-CN-6020	0.553151	1	17.7135	0.857108	31.1307	0.0929909	11.1691	4.72564	0.538434	high
TCGA-CN-6021	0.745479	1	27.166	0.00691028	56.7159	2.62649	31.7701	5.51304	0.575896	high
TCGA-CN-6023	4.27726	0	46.4575	0.047309	61.3659	1.1492	4.23268	9.51405	0.715941	high
TCGA-CN-6988	0.858904	0	26.8475	0	29.8731	3.55093	21.4199	4.84346	0.349876	high
TCGA-CN-6994	3.19397	0	15.8272	1.47284	13.1154	10.2802	19.6488	3.62235	0.336646	high
TCGA-CN-A498	2.08685	1	17.7475	0.340718	34.1523	9.48863	4.96055	3.94029	0.175759	low
TCGA-CN-A49A	1.42027	1	33.2033	1.27931	36.5622	3.5097	33.9116	10.7777	0.471568	high
TCGA-CN-A49B	2.4411	0	15.9662	0.382268	57.179	0.511883	36.3473	5.77874	0.505935	high
TCGA-CN-A49C	1.74164	0	22.1832	0.499246	57.0285	0.10833	1.25263	16.8573	-0.290299	low
TCGA-CN-A63T	0.607397	0	35.7477	0.00690606	73.1627	36.5211	33.9699	7.25579	-0.259926	low
TCGA-CN-A63U	2.60301	0	46.8261	0	96.0244	41.6621	47.1862	7.16744	0.0441379	low
TCGA-CN-A641	0.991233	0	21.1609	0.73848	52.9352	19.2105	23.6915	23.1966	-1.34954	low
TCGA-CN-A6V6	1.71452	0	15.1436	0.391621	51.1322	3.39472	1.24355	16.0342	-0.556745	low
TCGA-CN-A6V7	1.60356	0	33.1547	0.577478	115.032	0.0651606	38.2261	16.5785	0.545338	high
TCGA-CQ-5323	3.95836	0	15.5586	0.502616	60.1408	0.684647	13.3491	16.009	-0.33504	low
TCGA-CQ-5324	4.3011	0	8.6134	0.207309	17.5243	0.0664446	19.3915	4.13436	0.0786145	low
TCGA-CQ-5325	1.76548	1	11.8027	0.292397	32.1859	0.426088	8.75736	3.78565	0.305759	high
TCGA-CQ-5327	4.48192	0	16.0124	0.30064	28.6553	0.411853	20.0955	5.9652	0.200386	low
TCGA-CQ-5331	3.77753	0	12.02	0.779231	19.646	6.15204	11.5003	3.50973	0.212343	low
TCGA-CQ-5332	0.855616	1	23.1482	0.687063	46.3558	0.0597208	28.5997	5.98326	0.650671	high
TCGA-CQ-5334	0.348493	1	14.697	0.277731	21.1992	0.0995646	20.4485	6.77	0.0424396	low
TCGA-CQ-6219	1.2937	1	20.8163	0.312212	47.6648	2.03749	17.875	4.00041	0.585337	high
TCGA-CQ-6220	2.65973	1	23.0105	0.00672227	48.5363	1.51304	30.507	3.2502	0.637935	high
TCGA-CQ-6224	4.64712	0	19.0814	0.126455	25.0388	0.0847933	14.1938	2.5333	0.47045	high
TCGA-CQ-6225	1.08822	1	37.5089	1.79605	39.391	0.250615	53.7003	7.82703	1.12607	high
TCGA-CQ-7063	5.75918	0	11.4865	0.417028	16.2822	1.08518	19.3586	4.79817	0.110228	low
TCGA-CQ-7072	6.36986	0	27.4362	0.0369546	18.3703	0.451194	40.5384	5.43283	0.343605	high
TCGA-CQ-A4CD	2.75918	0	10.2477	1.04388	31.7902	0.0322409	13.0068	4.32493	0.481045	high
TCGA-CR-5247	0.966575	0	29.0739	0.290687	49.2048	0.330663	44.2011	1.48678	1.06689	high
TCGA-CR-5249	3.11014	0	35.9365	0.645539	49.4105	0.0555699	5.65934	9.82124	0.586198	high
TCGA-CR-5250	2.15753	0	10.4777	0.456413	21.2727	0.325456	0.387517	7.80029	-0.110447	low
TCGA-CR-6467	4.79836	0	17.2877	0.0167294	46.1534	0.0532841	3.37388	8.89693	0.0304611	low
TCGA-CR-6470	4.10712	0	28.7189	0.35122	44.3531	0	6.05311	10.896	0.204792	low
TCGA-CR-6472	2.83479	0	26.7493	0.853003	63.05	0.707397	4.08098	18.2157	-0.155526	low
TCGA-CR-6474	1.52301	1	14.3742	0.249166	25.3184	0.655689	13.9061	1.0715	0.516216	high
TCGA-CR-6478	0.493973	1	12.3355	0.466607	24.9567	0.943604	28.0792	4.21836	0.283786	low
TCGA-CR-6480	0.97726	0	19.4193	0.583629	47.1653	6.28745	0.173136	13.963	-0.351672	low
TCGA-CR-6481	0.84	0	15.6751	0.418105	25.8643	0.225984	1.28507	8.22773	-0.00292019	low
TCGA-CR-6482	0.931233	0	12.6139	0.267707	20.7177	0.865586	0.964694	5.66755	0.0344418	low
TCGA-CR-6484	0.95589	0	19.4602	0.679489	31.2005	0.161811	5.68776	9.40835	0.116559	low
TCGA-CR-6493	0.761096	1	10.7523	0.437686	18.9914	0.0971893	29.68	3.65815	0.263599	low
TCGA-CR-7364	3.87452	0	21.5648	0.0273048	19.5177	2.74673	25.5299	5.54979	0.125507	low
TCGA-CR-7365	3.21616	0	19.5914	0.29388	21.3665	0.654961	32.1185	1.8284	0.568876	high
TCGA-CR-7367	3.88849	0	13.6897	0.0181077	18.3784	25.4199	10.0214	3.45669	-0.582591	low
TCGA-CR-7368	3.36164	0	17.5935	0.853325	37.6635	12.1575	1.15221	6.50045	0.0659311	low
TCGA-CR-7370	0.283562	0	49.3193	1.31863	80.7892	7.98826	47.238	11.8114	1.00912	high
TCGA-CR-7371	0.253973	1	19.8074	0.0867793	46.2553	64.4988	31.9775	6.42854	-1.58414	low
TCGA-CR-7374	0.0813699	0	24.5894	1.43843	84.8044	1.53815	21.8064	8.69973	0.972103	high
TCGA-CR-7377	0.753699	1	13.7944	0.265925	25.7141	0.130306	7.14906	3.7591	0.293273	low
TCGA-CR-7379	2.79699	0	13.427	0.812637	25.5957	0.50154	14.4643	2.71909	0.545006	high
TCGA-CR-7380	1.63644	1	15.0667	0.231804	24.7344	1.83252	9.59095	3.5163	0.273757	low
TCGA-CR-7383	1.40712	1	17.0367	0.159022	42.8182	2.56062	9.97005	5.98568	0.219974	low
TCGA-CR-7386	3.86137	0	13.0148	0.695069	24.05	7.34981	12.2556	1.65556	0.365938	high
TCGA-CR-7388	2.22247	1	16.0594	0.923957	75.1974	1.55399	8.78039	6.70708	0.691172	high
TCGA-CR-7389	1.05863	0	15.4862	0.275518	21.9945	26.3141	1.53536	2.22966	-0.365149	low
TCGA-CR-7394	3.63452	0	11.0736	0.196024	18.3198	7.24625	11.8952	3.00378	0.00433094	low
TCGA-CR-7398	0.420822	0	20.6756	1.04516	28.9932	0.154208	30.2912	7.25521	0.45418	high
TCGA-CR-7399	0.489041	0	21.5972	0.203237	24.0819	9.53924	11.5414	5.8703	-0.0276283	low
TCGA-CV-5431	1.40959	1	21.7238	0.632687	36.266	0.144547	1.53639	4.8212	0.575214	high
TCGA-CV-5435	6.26137	1	29.8473	0.575225	31.6519	0.0144547	39.0956	4.62861	0.761216	high
TCGA-CV-5439	1.47452	1	16.164	0.0244523	33.9088	2.29752	7.21397	4.98161	0.169988	low
TCGA-CV-5440	8.82904	0	15.6578	0.502368	22.2957	0.383352	20.3789	2.32289	0.510011	high
TCGA-CV-5442	6.28356	0	12.702	0	27.0128	0.326466	11.8015	12.6973	-0.55599	low
TCGA-CV-5444	6.58027	0	18.236	0.548887	23.5887	0.846927	8.14487	6.28856	0.227858	low
TCGA-CV-5966	1.47123	1	29.4919	0.539772	64.1243	0.024386	36.4361	7.37939	0.787555	high
TCGA-CV-5970	1.09644	1	18.9313	0.174062	42.4364	13.7595	11.236	3.73083	0.117032	low
TCGA-CV-5973	7.13096	0	11.6737	0.108171	27.7988	2.54955	33.914	1.27039	0.387004	high
TCGA-CV-5976	3.99041	0	18.316	0.403559	25.9637	1.97414	18.1405	4.60309	0.324715	high
TCGA-CV-5977	4.96849	0	25.1053	0.282314	55.8395	0.148102	21.4586	3.85154	0.812782	high
TCGA-CV-5979	3.55068	0	11.4536	0.00317605	18.2551	0.0876714	20.5276	2.43122	0.225018	low
TCGA-CV-6003	4.49589	0	22.2259	0.696041	36.8775	0.147207	27.8244	2.61477	0.831606	high
TCGA-CV-6433	1.73096	0	32.813	0.405151	81.4282	0.201509	4.325	22.8657	-0.385084	low
TCGA-CV-6441	0.788219	1	15.5672	0.252568	38.2784	0.0652254	13.967	3.74597	0.447738	high
TCGA-CV-6934	0.17589	1	21.2655	0.187469	28.1211	0.623237	13.0985	2.5199	0.547111	high
TCGA-CV-6935	0.796438	1	13.2603	0.505147	31.537	3.59707	10.119	1.40004	0.506742	high
TCGA-CV-6936	0.447945	1	22.7053	0.458423	40.5296	0.458963	5.3559	8.61546	0.253748	low
TCGA-CV-6939	1.79836	1	19.3995	0.165086	31.8278	23.6708	3.76488	12.2708	-0.993839	low
TCGA-CV-6940	2.17068	1	27.3053	0.429833	33.5992	0.526301	12.6151	4.68408	0.622091	high
TCGA-CV-6941	0.923836	1	10.0778	1.02341	26.3944	2.64789	16.4707	4.01099	0.376549	high
TCGA-CV-6942	11.5619	0	11.8335	0.248242	35.0957	42.5887	8.01225	6.84572	-1.20851	low
TCGA-CV-6945	0.987945	1	15.3404	0.73834	36.8484	1.13077	15.2886	2.91808	0.625111	high
TCGA-CV-6948	3.48082	1	22.2772	1.29548	60.5135	0.39634	27.7933	11.2366	0.495424	high
TCGA-CV-6950	1.23945	1	16.6824	0.720027	25.3532	2.6103	35.275	6.51385	0.227939	low
TCGA-CV-6952	0.499726	1	18.2703	0.331267	32.9948	3.64492	27.8013	3.27193	0.435841	high
TCGA-CV-6953	4.43096	1	8.13073	0.487515	18.4594	0.692657	9.1026	5.10641	0.0517387	low
TCGA-CV-6956	0.586027	1	25.6866	1.03771	22.3006	3.82364	28.9945	3.91967	0.670546	high
TCGA-CV-7091	9.12904	0	34.026	0.50545	46.8373	0.276446	46.7325	3.83058	1.02939	high
TCGA-CV-7095	1.54438	1	16.5233	0.210427	21.6726	0.570075	13.8674	3.43014	0.322635	high
TCGA-CV-7097	1.03973	1	13.0444	0.356991	34.257	0.24119	25.4143	4.24672	0.359618	high
TCGA-CV-7101	0.432329	1	18.2279	0.0988325	35.0419	1.82514	26.7917	6.39567	0.168843	low
TCGA-CV-7102	0.151233	1	12.6209	0.19481	21.6618	0.0950289	24.3212	6.59941	-0.00519275	low
TCGA-CV-7177	1.79014	1	15.6476	0.0305312	25.0754	0.50783	5.81401	4.59169	0.169262	low
TCGA-CV-7180	0.88274	1	15.6314	0.222796	29.5338	1.07025	16.1487	2.43943	0.446641	high
TCGA-CV-7183	10.749	0	6.82721	0.00308465	14.0651	6.75294	9.64365	2.44335	-0.126474	low
TCGA-CV-7236	0.388767	1	24.0538	0.520406	27.9087	5.24884	23.3588	3.22516	0.52675	high
TCGA-CV-7238	7.36356	0	16.5195	1.34414	40.2212	1.51274	5.66206	4.35928	0.727856	high
TCGA-CV-7242	2.95644	0	25.895	0.00263239	35.0837	24.9574	26.3651	6.18862	-0.374994	low
TCGA-CV-7245	2.15178	0	21.0578	0	23.2793	0.164828	31.3093	6.1504	0.173016	low
TCGA-CV-7247	1.55836	1	13.8909	0.602029	20.0859	0.550827	16.2854	4.61514	0.281422	low
TCGA-CV-7248	1.40712	1	21.2122	0.700959	38.7401	20.0445	14.3733	6.12779	-0.0839582	low
TCGA-CV-7254	3.93945	1	27.5923	0.0372943	46.5533	134.195	11.4337	7.52463	-3.64411	low
TCGA-CV-7263	1.51233	1	26.3974	0.621489	31.8371	2.13092	14.8347	7.49236	0.366911	high
TCGA-CV-7406	4.71945	1	18.6274	0.39443	44.2709	0.0962021	14.7187	7.58271	0.287917	low
TCGA-CV-7407	2.91863	1	10.8196	0.175685	85.6134	0.478834	12.5108	7.76636	0.377304	high
TCGA-CV-7410	17.3268	1	27.1231	0.0383202	28.1383	0.130189	4.55769	5.55913	0.373572	high
TCGA-CV-7411	7.33644	1	5.6552	0.178107	12.2624	1.13982	7.73362	3.42664	-0.0278627	low
TCGA-CV-7416	2.06055	1	16.519	0.316103	15.0957	0.644359	13.0939	4.4164	0.213238	low
TCGA-CV-7418	2.13041	1	8.04544	0.871686	68.5174	0.892083	14.5838	12.1014	0.0177553	low
TCGA-CV-7424	1.22301	1	35.3662	1.37143	60.0602	0.247693	31.9313	6.85648	1.17607	high
TCGA-CV-7425	4.6389	1	10.6304	0.512509	15.484	4.99577	11.8404	5.42797	-0.064999	low
TCGA-CV-7427	12.8523	1	11.4403	0.557605	17.4006	1.16287	19.566	7.79248	-0.0902231	low
TCGA-CV-7433	1.62247	1	19.667	0.649246	40.4256	1.70734	28.4102	2.0634	0.792487	high
TCGA-CV-7434	0.588493	1	20.4101	0.437636	45.6404	0.17829	20.2422	5.04015	0.570677	high
TCGA-CV-7435	12.637	1	20.1561	0.102134	46.8112	0.250234	30.5083	2.47597	0.695185	high
TCGA-CV-7438	0.523562	1	16.0537	0.133969	33.1562	0.807095	27.7691	5.06993	0.26042	low
TCGA-CV-7446	2.95151	1	58.7304	0.963569	59.9908	1.45375	46.4251	6.41303	1.56821	high
TCGA-CV-A45R	14.797	0	10.9818	0.36005	24.8944	0.699611	8.57595	3.50845	0.261566	low
TCGA-CV-A45V	0.0863014	1	12.371	0.551956	17.5418	1.46305	4.32669	8.78868	-0.183603	low
TCGA-CV-A45Y	7.29863	1	19.6203	0.0162374	43.8114	5.11139	3.81758	5.63855	0.183019	low
TCGA-CV-A464	4.64959	0	14.2786	0.581104	27.085	0.34353	1.53456	3.86227	0.393818	high
TCGA-CV-A6JE	2.90301	0	28.6284	0.831321	70.8206	12.3087	4.62756	2.44412	0.92435	high
TCGA-CV-A6JT	2.30055	0	8.42344	0.240043	26.6624	3.80375	7.09861	1.85711	0.227129	low
TCGA-CV-A6JZ	1.92822	0	26.4888	0.420095	81.6506	3.10403	44.7681	4.63168	0.985674	high
TCGA-CV-A6K0	1.63644	0	17.5482	0.46234	23.4625	0.096563	8.57737	5.8403	0.245148	low
TCGA-CV-A6K1	1.84932	0	15.4425	1.16245	63.7407	0.575702	6.20626	4.06323	0.903635	high
TCGA-CV-A6K2	0.855616	1	14.7545	1.14235	25.3825	0.448217	11.8777	4.59509	0.517451	high
TCGA-CX-7085	0.867123	0	7.98691	0.142541	11.4589	1.36201	10.6215	3.21244	0.0191599	low
TCGA-CX-7086	1.54685	0	16.0818	1.25473	23.1775	2.41431	17.7867	8.35442	0.195164	low
TCGA-CX-7219	2.82164	0	16.3857	0.502009	24.456	8.49142	14.4262	3.35408	0.205912	low
TCGA-D6-6515	1.08822	1	11.1064	0.158779	19.3103	0.190029	7.47399	6.154	-0.0570827	low
TCGA-D6-6827	1.5337	0	41.6737	0.716826	34.0305	25.6831	7.74533	16.5545	-0.734697	low
TCGA-D6-A4ZB	1.01507	0	22.3039	0.829648	37.1186	7.5836	10.6216	7.27589	0.23972	low
TCGA-D6-A6EN	1.85507	0	11.8856	0	42.2945	0.0521713	16.7624	7.26056	0.0307525	low
TCGA-D6-A6EO	2.04904	0	23.1638	0.446988	65.5095	9.29375	29.9276	4.56798	0.583045	high
TCGA-D6-A6EQ	0.993699	0	14.6927	0.38076	57.3054	2.08413	15.669	2.08573	0.715545	high
TCGA-D6-A6ES	1.05041	0	15.9729	0.571599	78.9753	3.06031	3.60742	2.17844	0.93839	high
TCGA-DQ-5624	4.80082	0	19.6933	0.276086	28.3049	0.265202	23.911	1.74673	0.63317	high
TCGA-DQ-5630	2.78137	0	16.8077	0.810881	34.8994	2.1059	8.57258	3.93285	0.539529	high
TCGA-DQ-7588	1.15315	1	11.1854	0.542776	26.4979	0.0124597	25.6388	3.47293	0.38421	high
TCGA-F7-8298	2.68685	0	15.7766	1.27035	25.429	7.02808	20.2046	8.14428	0.0951975	low
TCGA-F7-8489	1.77699	0	17.0907	0.287345	25.709	0.0910661	11.0306	3.73953	0.378957	high
TCGA-F7-A50I	0.248219	0	19.0771	0.587008	35.4276	22.5968	19.1487	3.19178	-0.0183529	low
TCGA-F7-A50J	2.55699	0	18.9867	0.620741	34.2662	0.76672	19.7551	3.63529	0.60016	high
TCGA-F7-A61W	0.0378082	0	34.9644	0.989711	54.9314	1.16576	22.7193	4.34988	1.17239	high
TCGA-F7-A622	0.969041	1	19.4006	0.449984	53.9071	1.33166	10.2237	2.02521	0.83024	high
TCGA-H7-7774	1.0989	0	6.65064	0.183795	15.5794	9.32529	4.29398	4.32153	-0.301836	low
TCGA-HD-7831	1.80082	0	20.1002	0.524345	21.0117	0.322497	16.5181	1.46656	0.670414	high
TCGA-HD-7832	2.25699	0	12.0176	0.386256	43.1569	0	21.3852	11.2095	-0.160205	low
TCGA-HD-8314	1.80904	0	32.192	0.789007	42.9076	85.4819	34.4998	23.815	-3.21264	low
TCGA-HD-8634	1.03973	1	13.03	0.533285	18.9703	0.206636	11.59	6.03838	0.115701	low
TCGA-HD-8635	1.87644	0	14.1581	0.526411	22.3303	25.3022	22.5	8.25945	-0.760199	low
TCGA-HD-A4C1	0.029589	0	15.291	0.39341	19.5292	0.0487292	19.5544	6.07866	0.136301	low
TCGA-HD-A634	0.350959	1	20.445	0.560976	53.6336	70.6672	0.177124	16.4757	-2.42773	low
TCGA-HD-A6I0	0.567123	0	9.93582	0.154693	39.7328	1.65175	5.68117	4.61002	0.176521	low
TCGA-IQ-7632	1.19096	0	15.4777	0.477088	32.0045	0.946972	13.7164	2.80852	0.515405	high
TCGA-IQ-A61E	3.09699	0	30.3413	0.25047	54.8572	0.0291421	31.0257	6.59223	0.692322	high
TCGA-IQ-A61I	0.00575342	1	12.6738	0.199477	42.8542	0	0.200515	17.4053	-0.757551	low
TCGA-IQ-A61O	1.13671	1	14.7584	0.315277	18.6903	0.0127515	7.61735	1.51456	0.462143	high
TCGA-IQ-A6SG	1.56329	0	20.9646	1.81853	36.9388	0.65193	18.1293	11.7498	0.367071	high
TCGA-IQ-A6SH	1.27151	0	20.8813	0.430081	56.1925	2.38199	9.52602	2.96153	0.764222	high
TCGA-KU-A66S	1.09644	1	22.5114	3.82422	32.2039	17.0965	8.2426	8.16517	0.794788	high
TCGA-KU-A6H7	1.58219	0	19.9673	0.43728	70.8893	0.170009	7.6892	21.4066	-0.614302	low
TCGA-MT-A51W	1.18027	0	11.4632	0.294944	27.5642	5.18917	17.559	4.70331	0.0504521	low
TCGA-MT-A51X	0.653425	0	13.1975	0.525745	37.0193	11.5957	9.47113	4.1913	0.0831505	low
TCGA-MT-A67A	2.46822	0	11.602	0.423115	27.8492	11.6796	2.78099	5.72215	-0.203356	low
TCGA-MT-A7BN	1.26658	0	10.4128	0.195488	77.1258	671.78	2.63227	5.93835	-19.7378	low
TCGA-MZ-A7D7	1.47699	0	20.7215	1.19813	82.9341	1.75013	8.13645	7.01143	0.913665	high
TCGA-P3-A5QE	4.20986	0	17.0315	0.677983	23.6119	0.323741	0.694954	10.3192	-0.0898479	low
TCGA-P3-A5QF	0.890959	1	35.955	1.29647	58.5079	0.142133	13.7303	15.904	0.36931	high
TCGA-P3-A6T0	1.56082	0	14.2873	0.883187	18.1614	0.00526781	10.3503	3.71009	0.447965	high
TCGA-P3-A6T2	6.20466	0	20.857	0.381208	33.2438	0.137084	25.853	6.58456	0.333769	high
TCGA-P3-A6T3	1.55836	1	21.7259	0.390879	31.4189	1.25661	17.0714	2.77785	0.614983	high
TCGA-P3-A6T4	0.167671	1	33.9778	2.88636	47.4734	7.5723	18.4432	3.50269	1.56593	high
TCGA-P3-A6T6	1.06685	1	19.9879	0.757101	36.5802	0.442093	7.92648	22.3568	-0.895947	low
TCGA-QK-A64Z	1.73096	1	24.6974	0.754331	67.9574	0.00640692	6.92421	5.00948	0.947324	high
TCGA-QK-A6IH	1.76301	0	18.6916	1.24547	36.7857	2.01965	4.00105	3.6118	0.75889	high
TCGA-QK-A6II	0.766849	1	6.1427	0.400538	19.3808	1.72108	8.90945	2.40622	0.185166	low
TCGA-QK-A6V9	2.24959	0	34.8381	0.768531	58.9847	0.0337166	0.784128	21.0498	-0.266076	low
TCGA-QK-A6VB	1.73096	0	16.5439	1.08001	33.1533	0.603786	8.89776	9.15486	0.210898	low
TCGA-QK-A8ZA	1.00192	1	42.8432	0.727951	48.3441	0.368409	16.0648	10.6503	0.686484	high
TCGA-QK-AA3K	0.683014	0	29.7802	0.909857	31.1927	0	7.83528	6.32888	0.679125	high
TCGA-RS-A6TO	1.04466	1	27.6038	1.09465	22.9983	7.91112	29.5816	7.24761	0.333881	high
TCGA-RS-A6TP	1.39315	0	24.7514	0.592352	46.2653	0.279508	0.554566	30.6385	-1.46406	low
TCGA-T3-A92N	0.256438	1	31.363	1.1257	37.8787	0.130856	41.5461	12.0278	0.400616	high
TCGA-TN-A7HI	1.11205	0	20.5398	0.507112	70.2826	0.0769137	10.7558	20.6427	-0.513799	low
TCGA-TN-A7HJ	1.08822	0	18.6461	0.0240039	29.8897	13.1331	13.5339	5.49108	-0.17177	low
TCGA-TN-A7HL	1.67178	0	14.2946	0.336696	63.6115	0.185608	0.583851	8.3907	0.254096	low
TCGA-UF-A718	5.32192	0	19.5412	0.094597	29.9188	10.9745	6.26255	2.67387	0.16275	low
TCGA-UF-A719	4.49014	0	17.9163	1.02162	38.9868	16.5084	20.5834	19.0283	-1.0215	low
TCGA-UF-A71B	4.06603	0	28.0658	0.424944	41.4016	0.135833	8.96483	6.84488	0.529437	high
TCGA-UF-A71E	4.0611	1	29.9751	1.67594	58.4842	0.391452	23.5749	11.1256	0.769165	high
TCGA-UF-A7J9	3.66658	0	32.1805	1.42413	36.4737	0.0878328	26.7529	9.04311	0.734521	high
TCGA-UF-A7JA	6.11589	0	50.353	1.47198	59.0213	2.18347	17.6581	3.43998	1.7325	high
TCGA-UF-A7JC	1.47452	1	12.66	0.846204	18.5792	10.0297	14.5356	4.27766	0.0610953	low
TCGA-UF-A7JD	1.99562	1	26.1641	1.7755	37.3811	6.42265	29.7833	5.6255	0.82627	high
TCGA-UF-A7JF	4.5526	0	18.9297	0.0130506	42.7647	18.3911	6.97118	4.02467	-0.101169	low
TCGA-UF-A7JJ	1.48274	0	11.5293	0.752905	20.9477	6.84545	7.11285	3.13157	0.209842	low
TCGA-UF-A7JO	1.70384	1	16.575	0.173246	43.8397	0.118466	10.9429	6.5609	0.249689	low
TCGA-UF-A7JS	1.83616	1	7.28429	0.183299	55.6799	0.449092	7.86735	1.46531	0.570035	high
TCGA-UF-A7JT	2.6811	1	21.2542	1.07292	55.4596	3.83301	18.4446	8.25338	0.494091	high
TCGA-UP-A6WW	1.3989	0	16.6555	0.308544	44.4089	0.0666259	0.354457	12.5131	-0.213645	low
TCGA-WA-A7GZ	1.6874	1	45.9035	1.49678	33.2771	0.835682	19.9766	3.5347	1.45776	high
