# Supplementary material for: Integrated Analysis of RNA-Binding Proteins Associated With the Prognosis and Immunosuppression in Squamous Cell Carcinoma of Head and Neck
Source: Front Genet. 2021 Jan 11;11:571403. doi: 10.3389/fgene.2020.571403 (PMC7831273; doi:10.3389/fgene.2020.571403)
Supplement: Supplementary Table 3 — The list of 1,542 RBP genes. [file Table_3.XLSX]

## Sheet: Supplementary Table 3
The list of 1542 RBP genes.
ID	Symbol	Description	Gene id	Supporting evidence (# pubmed ID)
1	RPS11	ribosomal protein S11 [Source:HGNC Symbol;Acc:10384]	ENSG00000142534	established RBP
2	ERAL1	Era G-protein-like 1 (E. coli) [Source:HGNC Symbol;Acc:3424]	ENSG00000132591	20604745
3	DDX27	DEAD (Asp-Glu-Ala-Asp) box polypeptide 27 [Source:HGNC Symbol;Acc:15837]	ENSG00000124228	DRS1 yeast homolog
4	DEK	DEK oncogene [Source:HGNC Symbol;Acc:2768]	ENSG00000124795	This gene encodes a protein with one SAP domain. This protein binds to cruciform and superhelical DNA and induces positive supercoils into closed circular DNA, and is also involved in splice site selection during mRNA processing. Chromosomal aberrations involving this region, increased expression of this gene, and the presence of antibodies against this protein are all associated with various dis…
5	PSMA6	proteasome (prosome, macropain) subunit, alpha type, 6 [Source:HGNC Symbol;Acc:9535]	ENSG00000100902	7681138
6	TRIM56	tripartite motif containing 56 [Source:HGNC Symbol;Acc:19028]	ENSG00000169871	21074459
7	TRIM71	TRIM71 tripartite motif containing 71, E3 ubiquitin protein ligase [ Homo sapiens (human) ]	ENSG00000206557	24602972
8	UPF2	UPF2 regulator of nonsense transcripts homolog (yeast) [Source:HGNC Symbol;Acc:17854]	ENSG00000151461	This gene encodes a protein that is part of a post-splicing multiprotein complex involved in both mRNA nuclear export and mRNA surveillance. mRNA surveillance detects exported mRNAs with truncated open reading frames and initiates nonsense-mediated mRNA decay (NMD). When translation ends upstream from the last exon-exon junction, this triggers NMD to degrade mRNAs containing premature stop codons…
9	FARS2	phenylalanyl-tRNA synthetase 2, mitochondrial [Source:HGNC Symbol;Acc:21062]	ENSG00000145982	established RBP
10	FDXACB1	ferredoxin-fold anticodon binding domain containing 1 [Source:HGNC Symbol;Acc:25110]	ENSG00000262028	This gene encodes a protein which contains a ferredoxin-fold anticodon-binding domain which is contained in a subset of phenylalanyl tRNA synthetases. Alternative splicing results in multiple transcript variants. [provided by RefSeq, Aug 2011]
11	ALKBH8	alkB, alkylation repair homolog 8 (E. coli) [Source:HGNC Symbol;Acc:25189]	ENSG00000137760	20123966, 21285950
12	ZNF579	zinc finger protein 579 [Source:HGNC Symbol;Acc:26646]	ENSG00000218891	established RBP
13	POLR2B	polymerase (RNA) II (DNA directed) polypeptide B, 140kDa [Source:HGNC Symbol;Acc:9188]	ENSG00000047315	This gene encodes the second largest subunit of RNA polymerase II, the polymerase responsible for synthesizing messenger RNA in eukaryotes. This subunit, in combination with at least two other polymerase subunits, forms a structure within the polymerase that maintains contact in the active site of the enzyme between the DNA template and the newly synthesized RNA. [provided by RefSeq, Jul 2008]
14	WDR12	WD repeat domain 12 [Source:HGNC Symbol;Acc:14098]	ENSG00000138442	16043514
15	RPF1	ribosome production factor 1 homolog (S. cerevisiae) [Source:HGNC Symbol;Acc:30350]	ENSG00000117133	RPF1 yeast homolog , 11864606
16	MRPS34	mitochondrial ribosomal protein S34 [Source:HGNC Symbol;Acc:16618]	ENSG00000074071	established RBP
17	UBTF	upstream binding transcription factor, RNA polymerase I [Source:HGNC Symbol;Acc:12511]	ENSG00000108312	This gene encodes a member of the HMG-box DNA-binding protein family. The encoded protein plays a critical role in ribosomal RNA transcription as a key component of the pre-initiation complex, mediating the recruitment of RNA polymerase I to rDNA promoter regions. The encoded protein may also play important roles in chromatin remodeling and pre-rRNA processing, and its activity is regulated by bo…
18	CDC5L	cell division cycle 5-like [Source:HGNC Symbol;Acc:1743]	ENSG00000096401	The protein encoded by this gene shares a significant similarity with Schizosaccharomyces pombe cdc5 gene product, which is a cell cycle regulator important for G2/M transition. This protein has been demonstrated to act as a positive regulator of cell cycle G2/M progression. It was also found to be an essential component of a non-snRNA spliceosome, which contains at least five additional protein …
19	DAZAP1	DAZ associated protein 1 [Source:HGNC Symbol;Acc:2683]	ENSG00000071626	established RBP
20	MSI1	musashi RNA-binding protein 1 [Source:HGNC Symbol;Acc:7330]	ENSG00000135097	established RBP
21	MSI2	musashi RNA-binding protein 2 [Source:HGNC Symbol;Acc:18585]	ENSG00000153944	established RBP
22	TARDBP	TAR DNA binding protein [Source:HGNC Symbol;Acc:11571]	ENSG00000120948	established RBP
23	TRIT1	tRNA isopentenyltransferase 1 [Source:HGNC Symbol;Acc:20286]	ENSG00000043514	24126054
24	MRPL36	mitochondrial ribosomal protein L36 [Source:HGNC Symbol;Acc:14490]	ENSG00000171421	established RBP
25	KPNB1	karyopherin (importin) beta 1 [Source:HGNC Symbol;Acc:6400]	ENSG00000108424	9144189
26	ZNFX1	zinc finger, NFX1-type containing 1 [Source:HGNC Symbol;Acc:29271]	ENSG00000124201	established RBP
27	SNRNP27	small nuclear ribonucleoprotein 27kDa (U4/U6.U5) [Source:HGNC Symbol;Acc:30240]	ENSG00000124380	established RBP
28	RBMS2	RNA binding motif, single stranded interacting protein 2 [Source:HGNC Symbol;Acc:9909]	ENSG00000076067	The protein encoded by this gene is a member of a small family of proteins which bind single stranded DNA/RNA. These proteins are characterized by the presence of two sets of ribonucleoprotein consensus sequence (RNP-CS) that contain conserved motifs, RNP1 and RNP2, originally described in RNA binding proteins, and required for DNA binding. The RBMS proteins have been implicated in such diverse f…
29	RBMS1	RNA binding motif, single stranded interacting protein 1 [Source:HGNC Symbol;Acc:9907]	ENSG00000153250	This gene encodes a member of a small family of proteins which bind single stranded DNA/RNA. These proteins are characterized by the presence of two sets of ribonucleoprotein consensus sequence (RNP-CS) that contain conserved motifs, RNP1 and RNP2, originally described in RNA binding proteins, and required for DNA binding. These proteins have been implicated in such diverse functions as DNA repli…
30	RBMS3	RNA binding motif, single stranded interacting protein 3 [Source:HGNC Symbol;Acc:13427]	ENSG00000144642	This gene encodes an RNA-binding protein that belongs to the c-myc gene single-strand binding protein family. These proteins are characterized by the presence of two sets of ribonucleoprotein consensus sequence (RNP-CS) that contain conserved motifs, RNP1 and RNP2, originally described in RNA binding proteins, and required for DNA binding. These proteins have been implicated in such diverse funct…
31	LARS2	leucyl-tRNA synthetase 2, mitochondrial [Source:HGNC Symbol;Acc:17095]	ENSG00000011376	established RBP
32	KIAA0020	KIAA0020 [Source:HGNC Symbol;Acc:29676]	ENSG00000080608	mRNA based on relationship tp PUF 21266351
33	RBFOX1	RNA binding protein, fox-1 homolog (C. elegans) 1 [Source:HGNC Symbol;Acc:18222]	ENSG00000078328	established RBP
34	RBFOX2	RNA binding protein, fox-1 homolog (C. elegans) 2 [Source:HGNC Symbol;Acc:9906]	ENSG00000100320	established RBP
35	RBFOX3	RNA binding protein, fox-1 homolog (C. elegans) 3 [Source:HGNC Symbol;Acc:27097]	ENSG00000267483	established RBP
36	CWF19L1	CWF19-like 1, cell cycle control (S. pombe) [Source:HGNC Symbol;Acc:25613]	ENSG00000095485	by domain, 11884590
37	CWF19L2	CWF19-like 2, cell cycle control (S. pombe) [Source:HGNC Symbol;Acc:26508]	ENSG00000152404	by domain, 11884590
38	ZC3H15	zinc finger CCCH-type containing 15 [Source:HGNC Symbol;Acc:29528]	ENSG00000065548	by homology
39	LONP1	lon peptidase 1, mitochondrial [Source:HGNC Symbol;Acc:9479] [Type: protein coding Ensembl/Havana merge]	ENSG00000196365	14739292
40	DBR1	debranching enzyme homolog 1 (S. cerevisiae) [Source:HGNC Symbol;Acc:15594]	ENSG00000138231	The protein encoded by this gene is an RNA lariat debranching enzyme that hydrolyzes 2'-5' prime branched phosphodiester bonds. The encoded protein specifically targets the bonds at the branch point of excised lariat intron RNA, converting them to linear molecules that are then degraded. This protein may also be involved in retroviral replication. [provided by RefSeq, Nov 2011]
41	RRP15	ribosomal RNA processing 15 homolog (S. cerevisiae) [Source:HGNC Symbol;Acc:24255]	ENSG00000067533	This gene encodes a protein that co-purifies with human nucleoli. A similar protein in budding yeast is a component of pre-60S ribosomal particles, and is required for the early maturation steps of the 60S subunit. [provided by RefSeq, Jul 2008]Nucleolar protein; constituent of pre-60S ribosomal particles; required for proper processing of the 27S pre-rRNA at the A3 and B1 sites to yield mature 5…
42	L1TD1	INE-1 type transposase domain containing 1 [Source:HGNC Symbol;Acc:25595]	ENSG00000240563	22162396
43	NMD3	NMD3 homolog (S. cerevisiae) [Source:HGNC Symbol;Acc:24250]	ENSG00000169251	established RBP
44	SRSF10	cDNA FLJ30749 fis, clone FEBRA2000402, highly similar to FUS-interacting serine-arginine-rich protein 1; cDNA FLJ43846 fis, clone TESTI4006393, highly similar to FUS-interacting serine-arginine-rich protein 1 [Source:UniProtKB/TrEMBL;Acc:B3KNY6]	ENSG00000215699	established RBP
45	SRSF12	serine/arginine-rich splicing factor 12 [Source:HGNC Symbol;Acc:21220]	ENSG00000154548	established RBP
46	SRSF2	serine/arginine-rich splicing factor 2 [Source:HGNC Symbol;Acc:10783]	ENSG00000161547	established RBP
47	SRSF8	serine/arginine-rich splicing factor 8 [Source:HGNC Symbol;Acc:16988]	ENSG00000180771	established RBP
48	RSL1D1	ribosomal L1 domain containing 1 [Source:HGNC Symbol;Acc:24534]	ENSG00000171490	by domain
49	DAP3	death associated protein 3 [Source:HGNC Symbol;Acc:2673]	ENSG00000132676	Mammalian mitochondrial ribosomal proteins are encoded by nuclear genes and help in protein synthesis within the mitochondrion. Mitochondrial ribosomes (mitoribosomes) consist of a small 28S subunit and a large 39S subunit. They have an estimated 75% protein to rRNA composition compared to prokaryotic ribosomes, where this ratio is reversed. Another difference between mammalian mitoribosomes and …
50	NARS2	asparaginyl-tRNA synthetase 2, mitochondrial (putative) [Source:HGNC Symbol;Acc:26274]	ENSG00000137513	established RBP
51	RBM25	RNA binding motif protein 25 [Source:HGNC Symbol;Acc:23244]	ENSG00000119707	18663000
52	POLR2E	polymerase (RNA) II (DNA directed) polypeptide E, 25kDa [Source:HGNC Symbol;Acc:9192]	ENSG00000099817	Pol II complex
53	TOE1	target of EGR1, member 1 (nuclear) [Source:HGNC Symbol;Acc:15954]	ENSG00000132773	by domain
54	TSFM	Ts translation elongation factor, mitochondrial [Source:HGNC Symbol;Acc:12367]	ENSG00000123297	22904065
55	TPR	translocated promoter region, nuclear basket protein [Source:HGNC Symbol;Acc:12017]	ENSG00000047410	This gene encodes a large coiled-coil protein that forms intranuclear filaments attached to the inner surface of nuclear pore complexes (NPCs). The protein directly interacts with several components of the NPC. It is required for the nuclear export of mRNAs and some proteins. Oncogenic fusions of the 5' end of this gene with several different kinase genes occur in some neoplasias. [provided by Re…
56	STAU1	staufen, RNA binding protein, homolog 1 (Drosophila) [Source:HGNC Symbol;Acc:11370]	ENSG00000124214	established RBP
57	STAU2	staufen, RNA binding protein, homolog 2 (Drosophila) [Source:HGNC Symbol;Acc:11371]	ENSG00000040341	established RBP
58	TRMT1L	tRNA methyltransferase 1 homolog (S. cerevisiae)-like [Source:HGNC Symbol;Acc:16782]	ENSG00000121486	This gene encodes a protein that has some similarity to N2,N2-dimethylguanosine tRNA methyltransferase from other organisms. Studies of the mouse ortholog have shown that this protein plays a role in motor coordination and exploratory behavior, and it may also be involved in modulating postnatal neuronal functions. Alternatively spliced transcripts have been identified for this gene. [provided by…
59	METTL3	methyltransferase like 3 [Source:HGNC Symbol;Acc:17563]	ENSG00000165819	24481042
60	REXO2	REX2, RNA exonuclease 2 homolog (S. cerevisiae) [Source:HGNC Symbol;Acc:17851]	ENSG00000076043	Rex2p
61	MRPL52	mitochondrial ribosomal protein L52 [Source:HGNC Symbol;Acc:16655]	ENSG00000172590	established RBP
62	WDR3	WD repeat domain 3 [Source:HGNC Symbol;Acc:12755]	ENSG00000065183	UTP12 yeast homolog
63	CNOT11	CCR4-NOT transcription complex, subunit 11 [Source:HGNC Symbol;Acc:25217] [Type: protein coding Ensembl/Havana merge]	ENSG00000158435	established RBP
64	YTHDC1	YTH domain-containing protein 1 [Source:UniProtKB/TrEMBL;Acc:J3KS01]	ENSG00000257413	established RBP
65	METTL2A	methyltransferase like 2A [Source:HGNC Symbol;Acc:25755]	ENSG00000087995	by homology
66	METTL2B	methyltransferase like 2B [Source:HGNC Symbol;Acc:18272]	ENSG00000165055	by homology
67	ZNF326	zinc finger protein 326 [Source:HGNC Symbol;Acc:14104]	ENSG00000162664	22446626
68	AKAP8	A kinase (PRKA) anchor protein 8 [Source:HGNC Symbol;Acc:378]	ENSG00000105127	22658674, 22681889
69	AKAP8L	A kinase (PRKA) anchor protein 8-like [Source:HGNC Symbol;Acc:29857]	ENSG00000011243	22658674, 22681889
70	RPS14	ribosomal protein S14 [Source:HGNC Symbol;Acc:10387]	ENSG00000164587	established RBP
71	ELAVL1	ELAV (embryonic lethal, abnormal vision, Drosophila)-like 1 (Hu antigen R) [Source:HGNC Symbol;Acc:3312]	ENSG00000066044	established RBP
72	ELAVL2	ELAV (embryonic lethal, abnormal vision, Drosophila)-like 2 (Hu antigen B) [Source:HGNC Symbol;Acc:3313]	ENSG00000107105	established RBP
73	ELAVL3	ELAV (embryonic lethal, abnormal vision, Drosophila)-like 3 (Hu antigen C) [Source:HGNC Symbol;Acc:3314]	ENSG00000196361	established RBP
74	ELAVL4	ELAV (embryonic lethal, abnormal vision, Drosophila)-like 4 [Source:HGNC Symbol;Acc:3315]	ENSG00000162374	established RBP
75	PNN	pinin, desmosome associated protein [Source:HGNC Symbol;Acc:9162]	ENSG00000100941	12051732
76	DDX41	DEAD (Asp-Glu-Ala-Asp) box polypeptide 41 [Source:HGNC Symbol;Acc:18674]	ENSG00000183258	by homology
77	TNPO2	transportin 2 [Source:HGNC Symbol;Acc:19998]	ENSG00000105576	9298975
78	TNPO1	transportin 1 [Source:HGNC Symbol;Acc:6401]	ENSG00000083312	19124606
79	PUSL1	pseudouridylate synthase-like 1 [Source:HGNC Symbol;Acc:26914]	ENSG00000169972	by homology
80	RBM43	RNA binding motif protein 43 [Source:HGNC Symbol;Acc:24790]	ENSG00000184898	by homology
81	ZGPAT	zinc finger, CCCH-type with G patch domain [Source:HGNC Symbol;Acc:15948]	ENSG00000197114	by domain
82	SCAF11	SR-related CTD-associated factor 11 [Source:HGNC Symbol;Acc:10784]	ENSG00000139218	9447963
83	USP39	ubiquitin specific peptidase 39 [Source:HGNC Symbol;Acc:20071]	ENSG00000168883	11350945
84	RPL38	ribosomal protein L38 [Source:HGNC Symbol;Acc:10349]	ENSG00000172809	established RBP
85	NARS	asparaginyl-tRNA synthetase [Source:HGNC Symbol;Acc:7643]	ENSG00000134440	established RBP
86	RPS16	ribosomal protein S16 [Source:HGNC Symbol;Acc:10396]	ENSG00000105193	established RBP
87	CLASRP	CLK4-associating serine/arginine rich protein [Source:HGNC Symbol;Acc:17731]	ENSG00000104859	12169693
88	RPS9	ribosomal protein S9 [Source:HGNC Symbol;Acc:10442]	ENSG00000170889	established RBP
89	TOP3B	topoisomerase (DNA) III beta [Source:HGNC Symbol;Acc:11993]	ENSG00000100038	23912948
90	NCBP2L	nuclear cap binding protein subunit 2-like [Source:HGNC Symbol;Acc:31795]	ENSG00000170935	by homology
91	NCBP2	nuclear cap binding protein subunit 2, 20kDa [Source:HGNC Symbol;Acc:7659]	ENSG00000114503	The product of this gene is a component of the nuclear cap-binding protein complex (CBC), which binds to the monomethylated 5' cap of nascent pre-mRNA in the nucleoplasm. The encoded protein has an RNP domain commonly found in RNA binding proteins, and contains the cap-binding activity. The CBC promotes pre-mRNA splicing, 3'-end processing, RNA nuclear export, and nonsense-mediated mRNA decay. Mu…
92	SMG9	smg-9 homolog, nonsense mediated mRNA decay factor (C. elegans) [Source:HGNC Symbol;Acc:25763]	ENSG00000105771	19417104
93	FTSJ2	FtsJ RNA methyltransferase homolog 2 (E. coli) [Source:HGNC Symbol;Acc:16352]	ENSG00000122687	MRM2 yeast homolog
94	DDX56	DEAD (Asp-Glu-Ala-Asp) box helicase 56 [Source:HGNC Symbol;Acc:18193]	ENSG00000136271	yeast homolog DBP9
95	RBM28	RNA binding motif protein 28 [Source:HGNC Symbol;Acc:21863]	ENSG00000106344	The protein encoded by this gene is a specific nucleolar component of the spliceosomal small nuclear ribonucleoprotein (snRNP)complexes . It specifically associates with U1, U2, U4, U5, and U6 small nuclear RNAs (snRNAs), possibly coordinating their transition through the nucleolus. Mutation in this gene causes alopecia, progressive neurological defects, and endocrinopathy (ANE syndrome), a pleio…
96	UTP11L	UTP11-like, U3 small nucleolar ribonucleoprotein, (yeast) [Source:HGNC Symbol;Acc:24329]	ENSG00000183520	established RBP
97	MRPS18B	mitochondrial ribosomal protein S18B [Source:HGNC Symbol;Acc:14516]	ENSG00000223775	established RBP
98	RPL14	ribosomal protein L14 [Source:HGNC Symbol;Acc:10305]	ENSG00000188846	established RBP
99	RPL37	ribosomal protein L37 [Source:HGNC Symbol;Acc:10347]	ENSG00000145592	established RBP
100	GEMIN5	gem (nuclear organelle) associated protein 5 [Source:HGNC Symbol;Acc:20043]	ENSG00000082516	established RBP
101	MKRN1	makorin ring finger protein 1 [Source:HGNC Symbol;Acc:7112]	ENSG00000133606	22128154
102	MKRN2	makorin ring finger protein 2 [Source:HGNC Symbol;Acc:7113]	ENSG00000075975	by homology
103	MKRN3	makorin ring finger protein 3 [Source:HGNC Symbol;Acc:7114]	ENSG00000179455	by homology
104	NOA1	nitric oxide associated 1 [Source:HGNC Symbol;Acc:28473]	ENSG00000084092	22447445
105	PINX1	PIN2/TERF1 interacting, telomerase inhibitor 1 [Source:HGNC Symbol;Acc:30046]	ENSG00000254093	21119197
106	HRSP12	heat-responsive protein 12 [Source:HGNC Symbol;Acc:16897]	ENSG00000132541	8530410
107	TDRD9	tudor domain containing 9 [Source:HGNC Symbol;Acc:20122]	ENSG00000156414	20059948
108	DHX30	DEAH (Asp-Glu-Ala-His) box polypeptide 30 [Source:HGNC Symbol;Acc:16716]	ENSG00000132153	21204022
109	DHX29	DEAH (Asp-Glu-Ala-His) box polypeptide 29 [Source:HGNC Symbol;Acc:15815]	ENSG00000067248	23047696
110	DHX57	DEAH (Asp-Glu-Ala-Asp/His) box polypeptide 57 [Source:HGNC Symbol;Acc:20086]	ENSG00000163214	by homology
111	YTHDC2	YTH domain containing 2 [Source:HGNC Symbol;Acc:24721]	ENSG00000047188	established RBP
112	DHX36	DEAH (Asp-Glu-Ala-His) box polypeptide 36 [Source:HGNC Symbol;Acc:14410]	ENSG00000174953	The protein encoded by this gene has been shown to enhance the deadenylation and decay of mRNAs with 3'-UTR AU-rich elements (ARE-mRNA). The protein has also been shown to resolve into single strands the highly stable tetramolecular DNA configuration (G4) that can form spontaneously in guanine-rich regions of DNA. Alternative splicing results in multiple transcript variants encoding different iso…
113	DHX9	DEAH (Asp-Glu-Ala-His) box polypeptide 9 [Source:HGNC Symbol;Acc:2750]	ENSG00000135829	This protein localizes to both the nucleus and the cytoplasm and functions as a transcriptional regulator. This protein may also be involved in the expression and nuclear export of retroviral RNAs. Alternate splicing results in multiple transcript variants. Pseudogenes of this gene are found on chromosomes 11 and 13.[provided by RefSeq, Feb 2010]
114	EIF3G	eukaryotic translation initiation factor 3, subunit G [Source:HGNC Symbol;Acc:3274]	ENSG00000130811	16766523
115	NOL10	nucleolar protein 10 [Source:HGNC Symbol;Acc:25862]	ENSG00000115761	ENP2 yeast homolog
116	UTP15	UTP15, U3 small nucleolar ribonucleoprotein, homolog (S. cerevisiae) [Source:HGNC Symbol;Acc:25758]	ENSG00000164338	established RBP
117	GATC	glutamyl-tRNA(Gln) amidotransferase, subunit C [Source:HGNC Symbol;Acc:25068]	ENSG00000257218	established RBP
118	TCOF1	Treacher Collins-Franceschetti syndrome 1 [Source:HGNC Symbol;Acc:11654]	ENSG00000070814	15930015
119	NONO	non-POU domain containing, octamer-binding [Source:HGNC Symbol;Acc:7871]	ENSG00000147140	19217333
120	PSPC1	paraspeckle component 1 [Source:HGNC Symbol;Acc:20320]	ENSG00000121390	22102035
121	SFPQ	splicing factor proline/glutamine-rich [Source:HGNC Symbol;Acc:10774]	ENSG00000116560	established RBP
122	NUDT21	nudix (nucleoside diphosphate linked moiety X)-type motif 21 [Source:HGNC Symbol;Acc:13870]	ENSG00000167005	The protein encoded by this gene is one subunit of a cleavage factor required for 3' RNA cleavage and polyadenylation processing. The interaction of the protein with the RNA is one of the earliest steps in the assembly of the 3' end processing complex and facilitates the recruitment of other processing factors. This gene encodes the 25kD subunit of the protein complex, which is composed of four p…
123	MRPL19	mitochondrial ribosomal protein L19 [Source:HGNC Symbol;Acc:14052]	ENSG00000115364	established RBP
124	URM1	ubiquitin related modifier 1 [Source:HGNC Symbol;Acc:28378]	ENSG00000167118	19017811
125	MRPL53	mitochondrial ribosomal protein L53 [Source:HGNC Symbol;Acc:16684]	ENSG00000204822	established RBP
126	RBM48	RNA binding motif protein 48 [Source:HGNC Symbol;Acc:21785]	ENSG00000127993	by homology
127	REPIN1	replication initiator 1 [Source:HGNC Symbol;Acc:17922]	ENSG00000214022	established RBP
128	ZC3H12B	zinc finger CCCH-type containing 12B [Source:HGNC Symbol;Acc:17407]	ENSG00000102053	18178554
129	ZC3H12C	zinc finger CCCH-type containing 12C [Source:HGNC Symbol;Acc:29362]	ENSG00000149289	18178554
130	ZC3H12D	zinc finger CCCH-type containing 12D [Source:HGNC Symbol;Acc:21175]	ENSG00000178199	18178554
131	ZC3H12A	zinc finger CCCH-type containing 12A [Source:HGNC Symbol;Acc:26259]	ENSG00000163874	23355615
132	TRMT5	tRNA methyltransferase 5 homolog (S. cerevisiae) [Source:HGNC Symbol;Acc:23141]	ENSG00000126814	tRNAs contain as many as 13 or 14 nucleotides that are modified posttranscriptionally by enzymes that are highly specific for particular nucleotides in the tRNA structure. TRMT5 methylates the N1 position of guanosine-37 (G37) in selected tRNAs using S-adenosyl methionine (Brule et al., 2004 [PubMed 15248782]).[supplied by OMIM, Mar 2008]
133	TRMT61A	tRNA methyltransferase 61 homolog A (S. cerevisiae) [Source:HGNC Symbol;Acc:23790]	ENSG00000166166	16043508
134	PABPN1L	poly(A) binding protein, nuclear 1-like (cytoplasmic) [Source:HGNC Symbol;Acc:37237]	ENSG00000205022	15083517
135	PABPN1	poly(A) binding protein, nuclear 1 [Source:HGNC Symbol;Acc:8565]	ENSG00000100836	22502866
136	LSG1	large subunit GTPase 1 homolog (S. cerevisiae) [Source:HGNC Symbol;Acc:25652]	ENSG00000041802	15660131
137	GNL1	guanine nucleotide binding protein-like 1 [Source:HGNC Symbol;Acc:4413]	ENSG00000206412	by homology
138	EEF1G	eukaryotic translation elongation factor 1 gamma [Source:HGNC Symbol;Acc:3213]	ENSG00000254772	This gene encodes a subunit of the elongation factor-1 complex, which is responsible for the enzymatic delivery of aminoacyl tRNAs to the ribosome. This subunit contains an N-terminal glutathione transferase domain, which may be involved in regulating the assembly of multisubunit complexes containing this elongation factor and aminoacyl-tRNA synthetases. [provided by RefSeq, Jul 2008]
139	RBM33	RNA binding motif protein 33 [Source:HGNC Symbol;Acc:27223]	ENSG00000184863	by homology
140	RPP25	ribonuclease P/MRP 25kDa subunit [Source:HGNC Symbol;Acc:30361]	ENSG00000178718	12003489
141	RPP25L	ribonuclease P/MRP 25kDa subunit-like [Source:HGNC Symbol;Acc:19909]	ENSG00000164967	by homology
142	RPP38	ribonuclease P/MRP 38kDa subunit [Source:HGNC Symbol;Acc:30329]	ENSG00000152464	11455963
143	GARS	glycyl-tRNA synthetase [Source:HGNC Symbol;Acc:4162]	ENSG00000106105	established RBP
144	DRG2	developmentally regulated GTP binding protein 2 [Source:HGNC Symbol;Acc:3030]	ENSG00000108591	RBG1 yeast homolog
145	TRMU	tRNA 5-methylaminomethyl-2-thiouridylate methyltransferase [Source:HGNC Symbol;Acc:25481]	ENSG00000100416	This nuclear gene encodes a mitochondrial tRNA-modifying enzyme. The encoded protein catalyzes the 2-thiolation of uridine on the wobble positions of tRNA(Lys), tRNA(Glu), and tRNA(Gln), resulting in the formation of 5-taurinomethyl-2-thiouridine moieties. Mutations in this gene may cause transient infantile liver failure. Polymorphisms in this gene may also influence the severity of deafness cau…
146	GNL2	guanine nucleotide binding protein-like 2 (nucleolar) [Source:HGNC Symbol;Acc:29925]	ENSG00000134697	NOG2 yeast homolog
147	CPSF2	cleavage and polyadenylation specific factor 2, 100kDa [Source:HGNC Symbol;Acc:2325]	ENSG00000165934	established RBP
148	CD3EAP	CD3e molecule, epsilon associated protein [Source:HGNC Symbol;Acc:24219]	ENSG00000117877	16809778
149	HDLBP	high density lipoprotein binding protein [Source:HGNC Symbol;Acc:4857]	ENSG00000115677	established RBP
150	RDM1	RAD52 motif 1 [Source:HGNC Symbol;Acc:19950]	ENSG00000187456	15611051
151	BYSL	bystin-like [Source:HGNC Symbol;Acc:1157]	ENSG00000112578	20805244
152	GEMIN8	gem (nuclear organelle) associated protein 8 [Source:HGNC Symbol;Acc:26044]	ENSG00000046647	established RBP
153	XPO5	exportin 5 [Source:HGNC Symbol;Acc:17675]	ENSG00000124571	21297638
154	ZNF622	zinc finger protein 622 [Source:HGNC Symbol;Acc:30958]	ENSG00000173545	established RBP
155	DZIP1	DAZ interacting protein 1 [Source:HGNC Symbol;Acc:20908]	ENSG00000134874	12511597
156	DZIP1L	DAZ interacting zinc finger protein 1-like [Source:HGNC Symbol;Acc:26551]	ENSG00000158163	by homology
157	GSPT1	G1 to S phase transition 1 [Source:HGNC Symbol;Acc:4621]	ENSG00000103342	23019593, 15326224
158	HBS1L	HBS1-like (S. cerevisiae) [Source:HGNC Symbol;Acc:4834]	ENSG00000112339	HBS1 yeast homolog: GTPase with similarity to translation release factors; together with binding partner Dom34p, facilitates ribosomal subunit dissociation and peptidyl-tRNA release when translation is stalled; genetically implicated in mRNA no-go decay; HBS1 has a paralog, SKI7, that arose from the whole genome duplication
159	GSPT2	G1 to S phase transition 2 [Source:HGNC Symbol;Acc:4622]	ENSG00000268273	This gene encodes a GTPase that belongs to the GTP-binding elongation factor family. The encoded protein is a polypeptide release factor that complexes with eukaryotic peptide chain release factor 1 to mediate translation termination. This protein may also be involved in mRNA stability.[provided by RefSeq, Mar 2010]
160	EIF2D	eukaryotic translation initiation factor 2D [Source:HGNC Symbol;Acc:6583]	ENSG00000143486	EIF2D This gene encodes a translation initiation factor involved in the recruitment and delivery of aminoacyl-tRNAs to the P-site of the eukaryotic ribosome in a GTP-independent manner. This gene was previously referred to as ligatin, but is now known to localize to the cytoplasm and localize and function with translation factors. Multiple transcript variants encoding different isoforms have been…
161	METTL1	methyltransferase like 1 [Source:HGNC Symbol;Acc:7030]	ENSG00000037897	12403464
162	RNASEH1	ribonuclease H1 [Source:HGNC Symbol;Acc:18466]	ENSG00000171865	established RBP
163	ZNHIT6	zinc finger, HIT-type containing 6 [Source:HGNC Symbol;Acc:26089]	ENSG00000117174	17636026
164	DARS2	aspartyl-tRNA synthetase 2, mitochondrial [Source:HGNC Symbol;Acc:25538]	ENSG00000117593	established RBP
165	SNRPD2	small nuclear ribonucleoprotein D2 polypeptide 16.5kDa [Source:HGNC Symbol;Acc:11159]	ENSG00000125743	established RBP
166	DICER1	dicer 1, ribonuclease type III [Source:HGNC Symbol;Acc:17098]	ENSG00000100697	established RBP
167	DYNLL1	dynein, light chain, LC8-type 1 [Source:HGNC Symbol;Acc:15476]	ENSG00000088986	10683380
168	ZNF638	zinc finger protein 638 [Source:HGNC Symbol;Acc:17894]	ENSG00000075292	8647861
169	SAMD4B	sterile alpha motif domain containing 4B [Source:HGNC Symbol;Acc:25492]	ENSG00000179134	16221671
170	SAMD4A	sterile alpha motif domain containing 4A [Source:HGNC Symbol;Acc:23023] [Type: protein coding Ensembl/Havana merge]	ENSG00000020577	Sterile alpha motifs (SAMs) in proteins such as SAMD4A are part of an RNA-binding domain that functions as a posttranscriptional regulator by binding to an RNA sequence motif known as the Smaug recognition element, which was named after the Drosophila Smaug protein (Baez and Boccaccio, 2005 [PubMed 16221671]).[supplied by OMIM, Mar 2008]
171	RTF1	Rtf1, Paf1/RNA polymerase II complex component, homolog (S. cerevisiae) [Source:HGNC Symbol;Acc:28996]	ENSG00000137815	RNA pol II complex
172	CNOT4	CCR4-NOT transcription complex, subunit 4 [Source:HGNC Symbol;Acc:7880]	ENSG00000080802	established RBP
173	TARBP2	TAR (HIV-1) RNA binding protein 2 [Source:HGNC Symbol;Acc:11569]	ENSG00000139546	established RBP
174	PRKRA	protein kinase, interferon-inducible double stranded RNA dependent activator [Source:HGNC Symbol;Acc:9438]	ENSG00000180228	This gene encodes a protein kinase activated by double-stranded RNA which mediates the effects of interferon in response to viral infection. Mutations in this gene have been associated with dystonia. Alternative splicing results in multiple transcript variants. [provided by RefSeq, Nov 2008]
175	GLE1	GLE1 RNA export mediator homolog (yeast) [Source:HGNC Symbol;Acc:4315]	ENSG00000119392	This gene encodes a predicted 75-kDa polypeptide with high sequence and structure homology to yeast Gle1p, which is nuclear protein with a leucine-rich nuclear export sequence essential for poly(A)+RNA export. Inhibition of human GLE1L by microinjection of antibodies against GLE1L in HeLa cells resulted in inhibition of poly(A)+RNA export. Immunoflourescence studies show that GLE1L is localized a…
176	EXOSC2	exosome component 2 [Source:HGNC Symbol;Acc:17097]	ENSG00000130713	established RBP
177	SSU72	SSU72 RNA polymerase II CTD phosphatase homolog (S. cerevisiae) [Source:HGNC Symbol;Acc:25016]	ENSG00000160075	12944462
178	GTPBP10	GTP-binding protein 10 (putative) [Source:HGNC Symbol;Acc:25106]	ENSG00000105793	established RBP
179	RPL10A	ribosomal protein L10a [Source:HGNC Symbol;Acc:10299]	ENSG00000198755	established RBP
180	HENMT1	HEN1 methyltransferase homolog 1 (Arabidopsis) [Source:HGNC Symbol;Acc:26400] [Type: protein coding Ensembl/Havana merge]	ENSG00000162639	17604629
181	THOC2	THO complex 2 [Source:HGNC Symbol;Acc:19073]	ENSG00000125676	The TREX multiprotein complex binds specifically to spliced mRNAs to facilitate mRNA export. The protein encoded by this gene is a member of the THO complex, a subset of the TREX complex. The encoded protein interacts with the THOC1 protein.[provided by RefSeq, Jun 2010]
182	ENDOG	endonuclease G [Source:HGNC Symbol;Acc:3346]	ENSG00000167136	established RBP
183	EXOG	endo/exonuclease (5'-3'), endonuclease G-like [Source:HGNC Symbol;Acc:3347]	ENSG00000157036	established RBP
184	ASH1L	ash1 (absent, small, or homeotic)-like (Drosophila) [Source:HGNC Symbol;Acc:19088]	ENSG00000116539	22541069
185	TRMT10C	tRNA methyltransferase 10 homolog C (S. cerevisiae) [Source:HGNC Symbol;Acc:26022]	ENSG00000174173	21857155 This gene encodes the precursor of a subunit of the mitochondrial ribonuclease P, which is involved in 5' processing of mitochondrial tRNAs. The encoded protein may confer RNA-binding capacity to mitochondrial ribonuclease P and may be essential for transcript processing, RNA modification, translation and mitochondrial respiration. [provided by RefSeq, Nov 2012]
186	TRMT10A	tRNA methyltransferase 10 homolog A (S. cerevisiae) [Source:HGNC Symbol;Acc:28403]	ENSG00000145331	by homology
187	TRMT10B	tRNA methyltransferase 10 homolog B (S. cerevisiae) [Source:HGNC Symbol;Acc:26454]	ENSG00000165275	by homology
188	MRPL33	mitochondrial ribosomal protein L33 [Source:HGNC Symbol;Acc:14487]	ENSG00000243147	established RBP
189	SSB	Sjogren syndrome antigen B (autoantigen La) [Source:HGNC Symbol;Acc:11316]	ENSG00000138385	The protein encoded by this gene is involved in diverse aspects of RNA metabolism, including binding and protecting poly(U) termini of nascent RNA polymerase III transcripts from exonuclease digestion, processing 5' and 3' ends of pre-tRNA precursors, acting as an RNA chaperone, and binding viral RNAs associated with hepatitis C virus. Autoantibodies reacting with this protein are found in the se…
190	LARP7	La ribonucleoprotein domain family, member 7 [Source:HGNC Symbol;Acc:24912]	ENSG00000174720	This gene encodes a protein which is found in the 7SK snRNP (small nuclear ribonucleoprotein). This snRNP complex inhibits a cyclin-dependent kinase, positive transcription elongation factor b, which is required for paused RNA polymerase II at a promoter to begin transcription elongation. A pseudogene of this gene is located on chromosome 3. Alternative splicing results in multiple transcript var…
191	MRPL24	mitochondrial ribosomal protein L24 [Source:HGNC Symbol;Acc:14037]	ENSG00000143314	established RBP
192	RNASEK	ribonuclease, RNase K [Source:HGNC Symbol;Acc:33911]	ENSG00000219200	established RBP
193	PELO	pelota homolog (Drosophila) [Source:HGNC Symbol;Acc:8829]	ENSG00000152684	20406461
194	QARS	glutaminyl-tRNA synthetase [Source:HGNC Symbol;Acc:9751]	ENSG00000172053	established RBP
195	IPO4	importin 4 [Source:HGNC Symbol;Acc:19426]	ENSG00000196497	by homology
196	CAPRIN1	cell cycle associated protein 1 [Source:HGNC Symbol;Acc:6743]	ENSG00000135387	17210633
197	CAPRIN2	caprin family member 2 [Source:HGNC Symbol;Acc:21259]	ENSG00000110888	20516077
198	PNLDC1	poly(A)-specific ribonuclease (PARN)-like domain containing 1 [Source:HGNC Symbol;Acc:21185]	ENSG00000146453	by homology
199	PARN	poly(A)-specific ribonuclease [Source:HGNC Symbol;Acc:8609]	ENSG00000140694	established RBP
200	TIAL1	TIA1 cytotoxic granule-associated RNA binding protein-like 1 [Source:HGNC Symbol;Acc:11804]	ENSG00000151923	established RBP
201	TIA1	TIA1 cytotoxic granule-associated RNA binding protein [Source:HGNC Symbol;Acc:11802]	ENSG00000116001	established RBP
202	CDC40	cell division cycle 40 homolog (S. cerevisiae) [Source:HGNC Symbol;Acc:17350]	ENSG00000168438	Pre-mRNA splicing occurs in two sequential transesterification steps. The protein encoded by this gene is found to be essential for the catalytic step II in pre-mRNA splicing process. It is found in the spliceosome, and contains seven WD repeats, which function in protein-protein interactions. This protein has a sequence similarity to yeast Prp17 protein, which functions in two different cellular…
203	ZNF598	zinc finger protein 598 [Source:HGNC Symbol;Acc:28079]	ENSG00000167962	22751931
204	RCL1	RNA terminal phosphate cyclase-like 1 [Source:HGNC Symbol;Acc:17687]	ENSG00000120158	10790377
205	RTCA	RNA 3'-terminal phosphate cyclase [Source:HGNC Symbol;Acc:17981]	ENSG00000137996	19690099
206	MRPL38	mitochondrial ribosomal protein L38 [Source:HGNC Symbol;Acc:14033]	ENSG00000204316	established RBP
207	ADAT2	adenosine deaminase, tRNA-specific 2 [Source:HGNC Symbol;Acc:21172]	ENSG00000189007	established RBP
208	BOP1	block of proliferation 1 [Source:HGNC Symbol;Acc:15519]	ENSG00000261236	established RBP
209	U2SURP	U2 snRNP-associated SURP domain containing [Source:HGNC Symbol;Acc:30855]	ENSG00000163714	established RBP
210	DUS3L	dihydrouridine synthase 3-like (S. cerevisiae) [Source:HGNC Symbol;Acc:26920]	ENSG00000141994	by homology
211	CSTF3	cleavage stimulation factor, 3' pre-RNA, subunit 3, 77kDa [Source:HGNC Symbol;Acc:2485]	ENSG00000176102	established RBP
212	SRSF11	serine/arginine-rich splicing factor 11 [Source:HGNC Symbol;Acc:10782]	ENSG00000116754	established RBP
213	SREK1	splicing regulatory glutamine/lysine-rich protein 1 [Source:HGNC Symbol;Acc:17882]	ENSG00000153914	This gene encodes a member of a family of serine/arginine-rich (SR) splicing proteins containing RNA recognition motif (RRM) domains. The encoded protein interacts with other SR proteins to modulate splice site selection. Alternatively spliced transcript variants encoding multiple isoforms have been observed for this gene. [provided by RefSeq, Jul 2012]
214	POLR1E	polymerase (RNA) I polypeptide E, 53kDa [Source:HGNC Symbol;Acc:17631]	ENSG00000137054	Pol I complex
215	EXOSC7	exosome component 7 [Source:HGNC Symbol;Acc:28112]	ENSG00000075914	established RBP
216	EXOSC8	exosome component 8 [Source:HGNC Symbol;Acc:17035]	ENSG00000120699	established RBP
217	EXOSC9	exosome component 9 [Source:HGNC Symbol;Acc:9137]	ENSG00000123737	established RBP
218	MRPL12	mitochondrial ribosomal protein L12 [Source:HGNC Symbol;Acc:10378]	ENSG00000262814	established RBP
219	RPS28	ribosomal protein S28 [Source:HGNC Symbol;Acc:10418]	ENSG00000233927	established RBP
220	TEFM	transcription elongation factor, mitochondrial [Source:HGNC Symbol;Acc:26223]	ENSG00000172171	21278163
221	RPL12	ribosomal protein L12 [Source:HGNC Symbol;Acc:10302]	ENSG00000197958	established RBP
222	ZC3H3	zinc finger CCCH-type containing 3 [Source:HGNC Symbol;Acc:28972]	ENSG00000014164	19364924
223	EIF6	eukaryotic translation initiation factor 6 [Source:HGNC Symbol;Acc:6159]	ENSG00000242372	The encoded protein, which is insoluble and found both in the nucleus and in the cytoplasm, can function as a translation initiation factor and prevent the association of the 40S and 60S ribosomal subunits. Multiple non-protein coding transcript variants and variants encoding two different isoforms have been found for this gene. [provided by RefSeq, Jun 2012]
224	NELFE	negative elongation factor complex member E [Source:HGNC Symbol;Acc:13974]	ENSG00000206268	18303858, The protein encoded by this gene is part of a complex termed negative elongation factor (NELF) which represses RNA polymerase II transcript elongation. This protein bears similarity to nuclear RNA-binding proteins; however, it has not been demonstrated that this protein binds RNA. The protein contains a tract of alternating basic and acidic residues, largely arginine (R) and aspartic ac…
225	EIF2B3	eukaryotic translation initiation factor 2B, subunit 3 gamma, 58kDa [Source:HGNC Symbol;Acc:3259] [Type: protein coding Ensembl/Havana merge]	ENSG00000070785	eiF2B complex
226	APOBEC2	apolipoprotein B mRNA editing enzyme, catalytic polypeptide-like 2 [Source:HGNC Symbol;Acc:605]	ENSG00000124701	17187054
227	APOBEC3H	apolipoprotein B mRNA editing enzyme, catalytic polypeptide-like 3H [Source:HGNC Symbol;Acc:24100]	ENSG00000100298	22859935
228	APOBEC3F	apolipoprotein B mRNA editing enzyme, catalytic polypeptide-like 3F [Source:HGNC Symbol;Acc:17356]	ENSG00000128394	24651717
229	APOBEC3G	apolipoprotein B mRNA editing enzyme, catalytic polypeptide-like 3G [Source:HGNC Symbol;Acc:17357]	ENSG00000239713	16887808, 24651717
230	APOBEC1	apolipoprotein B mRNA editing enzyme, catalytic polypeptide 1 [Source:HGNC Symbol;Acc:604]	ENSG00000111701	This gene encodes a member of the cytidine deaminase enzyme family. The encoded protein forms a multiple-protein editing holoenzyme with APOBEC1 complementation factor (ACF) and APOBEC1 stimulating protein (ASP). This holoenzyme is involved in the editing of C-to-U nucleotide bases in apolipoprotein B and neurofibromatosis-1 mRNAs. [provided by RefSeq, Jul 2008]
231	ZC3H7A	zinc finger CCCH-type containing 7A [Source:HGNC Symbol;Acc:30959]	ENSG00000122299	by homology
232	ZC3H7B	zinc finger CCCH-type containing 7B [Source:HGNC Symbol;Acc:30869]	ENSG00000100403	by homology
233	NOP9	NOP9 nucleolar protein homolog (yeast) [Source:HGNC Symbol;Acc:19826]	ENSG00000196943	1795697
234	PQBP1	polyglutamine binding protein 1 [Source:HGNC Symbol;Acc:9330]	ENSG00000102103	16162498
235	PATL2	protein associated with topoisomerase II homolog 2 (yeast) [Source:HGNC Symbol;Acc:33630]	ENSG00000229474	17936923
236	PATL1	protein associated with topoisomerase II homolog 1 (yeast) [Source:HGNC Symbol;Acc:26721]	ENSG00000166889	20852261
237	EDC3	enhancer of mRNA decapping 3 homolog (S. cerevisiae) [Source:HGNC Symbol;Acc:26114]	ENSG00000179151	established RBP
238	WBP4	WW domain binding protein 4 [Source:HGNC Symbol;Acc:12739]	ENSG00000120688	This gene encodes WW domain-containing binding protein 4. The WW domain represents a small and compact globular structure that interacts with proline-rich ligands. This encoded protein is a general spliceosomal protein that may play a role in cross-intron bridging of U1 and U2 snRNPs in the spliceosomal complex A. [provided by RefSeq, Jul 2008]
239	GLTSCR2	glioma tumor suppressor candidate region gene 2 [Source:HGNC Symbol;Acc:4333]	ENSG00000105373	15686447
240	RPS18	ribosomal protein S18 [Source:HGNC Symbol;Acc:10401]	ENSG00000226225	established RBP
241	ASCC1	activating signal cointegrator 1 complex subunit 1 [Source:HGNC Symbol;Acc:24268]	ENSG00000138303	established RBP
242	EIF5A	eukaryotic translation initiation factor 5A [Source:HGNC Symbol;Acc:3300]	ENSG00000132507	24220243
243	EIF5A2	eukaryotic translation initiation factor 5A2 [Source:HGNC Symbol;Acc:3301]	ENSG00000163577	by homology
244	EIF5AL1	eukaryotic translation initiation factor 5A-like 1 [Source:HGNC Symbol;Acc:17419]	ENSG00000253626	by homology
245	MRPL47	mitochondrial ribosomal protein L47 [Source:HGNC Symbol;Acc:16652]	ENSG00000136522	established RBP
246	BOLL	bol, boule-like (Drosophila) [Source:HGNC Symbol;Acc:14273]	ENSG00000152430	established RBP
247	DAZL	deleted in azoospermia-like [Source:HGNC Symbol;Acc:2685]	ENSG00000092345	established RBP
248	DAZ1	deleted in azoospermia 1 [Source:HGNC Symbol;Acc:2682]	ENSG00000188120	established RBP
249	DAZ2	deleted in azoospermia 2 [Source:HGNC Symbol;Acc:15964]	ENSG00000205944	established RBP
250	DAZ3	deleted in azoospermia 3 [Source:HGNC Symbol;Acc:15965]	ENSG00000187191	established RBP
251	DAZ4	deleted in azoospermia 4 [Source:HGNC Symbol;Acc:15966]	ENSG00000205916	established RBP
252	INTS1	integrator complex subunit 1 [Source:HGNC Symbol;Acc:24555]	ENSG00000164880	established RBP
253	RPLP1	ribosomal protein, large, P1 [Source:HGNC Symbol;Acc:10372]	ENSG00000137818	established RBP
254	MRPS11	mitochondrial ribosomal protein S11 [Source:HGNC Symbol;Acc:14050]	ENSG00000181991	established RBP
255	WDR43	WD repeat domain 43 [Source:HGNC Symbol;Acc:28945]	ENSG00000163811	UTP5 Subunit of U3-containing Small Subunit (SSU) processome complex involved in production of 18S rRNA and assembly of small ribosomal subunit [Source: SGD; acc: S000002806]
256	TRMT112	tRNA methyltransferase 11-2 homolog (S. cerevisiae) [Source:HGNC Symbol;Acc:26940]	ENSG00000173113	Catalytic subunit of adoMet-dependent tRNA methyltransferase complex; required for the methylation of the guanosine nucleotide at position 10 (m2G10) in tRNAs; contains a THUMP domain and a methyltransferase domain; another complex member is Trm112p
257	PPP1R8	protein phosphatase 1, regulatory subunit 8 [Source:HGNC Symbol;Acc:9296]	ENSG00000117751	10432294, This gene, through alternative splicing, encodes three different isoforms. Two of the protein isoforms encoded by this gene are specific inhibitors of type 1 serine/threonine protein phosphatases and can bind but not cleave RNA. The third protein isoform lacks the phosphatase inhibitory function but is a single-strand endoribonuclease comparable to RNase E of E. coli. This isoform requi…
258	FBXO17	F-box protein 17 [Source:HGNC Symbol;Acc:18754]	ENSG00000104835	established RBP
259	MTHFSD	methenyltetrahydrofolate synthetase domain containing [Source:HGNC Symbol;Acc:25778]	ENSG00000103248	by domain
260	SON	SON DNA binding protein [Source:HGNC Symbol;Acc:11183]	ENSG00000159140	This gene encodes a protein that contains multiple simple repeats. The encoded protein binds RNA and promotes pre-mRNA splicing, particularly of transcripts with poor splice sites. The protein also recognizes a specific DNA sequence found in the human hepatitis B virus (HBV) and represses HBV core promoter activity. There is a pseudogene for this gene on chromosome 1. Alternative splicing results…
261	SPATS2L	spermatogenesis associated, serine-rich 2-like [Source:HGNC Symbol;Acc:24574]	ENSG00000196141	19005571
262	SPATS2	spermatogenesis associated, serine-rich 2 [Source:HGNC Symbol;Acc:18650]	ENSG00000123352	by homology
263	MAEL	maelstrom spermatogenic transposon silencer [Source:HGNC Symbol;Acc:25929]	ENSG00000143194	established RBP
264	RRP1B	ribosomal RNA processing 1 homolog B (S. cerevisiae) [Source:HGNC Symbol;Acc:23818]	ENSG00000160208	20926688, Essential evolutionarily conserved nucleolar protein; necessary for biogenesis of 60S ribosomal subunits and for processing of pre-rRNAs to mature rRNA; associated with several distinct 66S pre-ribosomal particles
265	RRP1	ribosomal RNA processing 1 homolog (S. cerevisiae) [Source:HGNC Symbol;Acc:18785]	ENSG00000160214	The protein encoded by this gene is the putative homolog of the yeast ribosomal RNA processing protein RRP1. The encoded protein is involved in the late stages of nucleologenesis at the end of mitosis, and may be required for the generation of 28S rRNA. [provided by RefSeq, Jul 2008]
266	ZC3HAV1	zinc finger CCCH-type, antiviral 1 [Source:HGNC Symbol;Acc:23721]	ENSG00000105939	20451500
267	PARP12	poly (ADP-ribose) polymerase family, member 12 [Source:HGNC Symbol;Acc:21919]	ENSG00000059378	by homology
268	TIPARP	TCDD-inducible poly(ADP-ribose) polymerase [Source:HGNC Symbol;Acc:23696]	ENSG00000163659	This gene encodes a member of the poly(ADP-ribose) polymerase superfamily. Studies of the mouse ortholog have shown that the encoded protein catalyzes histone poly(ADP-ribosyl)ation and may be involved in T-cell function. Alternative splicing results in multiple transcript variants. [provided by RefSeq, May 2010]
269	MRPS17	mitochondrial ribosomal protein S17 [Source:HGNC Symbol;Acc:14047]	ENSG00000239789	established RBP
270	U2AF2	U2 small nuclear RNA auxiliary factor 2 [Source:HGNC Symbol;Acc:23156]	ENSG00000063244	binds polypyrimidine tracts in introns
271	UHMK1	U2AF homology motif (UHM) kinase 1 [Source:HGNC Symbol;Acc:19683]	ENSG00000152332	by homology
272	NUP153	nucleoporin 153kDa [Source:HGNC Symbol;Acc:8062]	ENSG00000124789	11567018
273	CSDE1	cold shock domain containing E1, RNA-binding [Source:HGNC Symbol;Acc:29905]	ENSG00000009307	17947529
274	POLR2L	polymerase (RNA) II (DNA directed) polypeptide L, 7.6kDa [Source:HGNC Symbol;Acc:9199]	ENSG00000177700	Pol II complex
275	NKRF	NFKB repressing factor [Source:HGNC Symbol;Acc:19374]	ENSG00000186416	established RBP
276	MRPL48	mitochondrial ribosomal protein L48 [Source:HGNC Symbol;Acc:16653]	ENSG00000175581	established RBP
277	XRCC6	X-ray repair complementing defective repair in Chinese hamster cells 6 [Source:HGNC Symbol;Acc:4055]	ENSG00000196419	22190748
278	SUPT5H	suppressor of Ty 5 homolog (S. cerevisiae) [Source:HGNC Symbol;Acc:11469]	ENSG00000196235	23041311
279	TSR3	TSR3, 20S rRNA accumulation, homolog (S. cerevisiae) [Source:HGNC Symbol;Acc:14175]	ENSG00000007520	by homology
280	XRN2	5'-3' exoribonuclease 2 [Source:HGNC Symbol;Acc:12836]	ENSG00000088930	established RBP
281	RSRC1	arginine/serine-rich coiled-coil 1 [Source:HGNC Symbol;Acc:24152]	ENSG00000174891	This gene encodes a member of the serine and arginine rich-related protein family. The encoded protein is involved in both constitutive and alternative mRNA splicing. This gene may be associated with schizophrenia. A pseudogene of this gene is located on chromosome 9. Alternative splicing results in multiple transcript variants encoding different isoforms. [provided by RefSeq, Nov 2012]
282	TDRD5	tudor domain containing 5 [Source:HGNC Symbol;Acc:20614]	ENSG00000162782	21383078
283	POLR2J	polymerase (RNA) II (DNA directed) polypeptide J, 13.3kDa [Source:HGNC Symbol;Acc:9197]	ENSG00000005075	Pol II complex
284	POLR2J2	DNA-directed RNA polymerase II subunit RPB11-b1 [Source:RefSeq peptide;Acc:NP_116581]	ENSG00000228049	Pol II complex
285	POLR2J3	polymerase (RNA) II (DNA directed) polypeptide J3 [Source:HGNC Symbol;Acc:33853]	ENSG00000168255	Pol II complex
286	SAFB2	scaffold attachment factor B2 [Source:HGNC Symbol;Acc:21605]	ENSG00000130254	17200140
287	SAFB	scaffold attachment factor B [Source:HGNC Symbol;Acc:10520]	ENSG00000160633	17200140, 9671816
288	SLTM	SAFB-like, transcription modulator [Source:HGNC Symbol;Acc:20709]	ENSG00000137776	22658674, 22681889, 17630952
289	BRIX1	BRX1, biogenesis of ribosomes, homolog (S. cerevisiae) [Source:HGNC Symbol;Acc:24170]	ENSG00000113460	established RBP
290	POLR2I	polymerase (RNA) II (DNA directed) polypeptide I, 14.5kDa [Source:HGNC Symbol;Acc:9196]	ENSG00000105258	Pol II complex
291	PWP2	PWP2 periodic tryptophan protein homolog (yeast) [Source:HGNC Symbol;Acc:9711]	ENSG00000241945	UTP1 yeast homolog
292	ELAC2	elaC homolog 2 (E. coli) [Source:HGNC Symbol;Acc:14198]	ENSG00000006744	established RBP
293	ZCCHC14	zinc finger, CCHC domain containing 14 [Source:HGNC Symbol;Acc:24134]	ENSG00000140948	established RBP
294	ZCCHC2	zinc finger, CCHC domain containing 2 [Source:HGNC Symbol;Acc:22916]	ENSG00000141664	established RBP
295	LARS	leucyl-tRNA synthetase [Source:HGNC Symbol;Acc:6512]	ENSG00000133706	established RBP
296	MRPL28	mitochondrial ribosomal protein L28 [Source:HGNC Symbol;Acc:14484]	ENSG00000086504	established RBP
297	CNOT1	CCR4-NOT transcription complex, subunit 1 [Source:HGNC Symbol;Acc:7877]	ENSG00000125107	established RBP
298	DDX18	DEAD (Asp-Glu-Ala-Asp) box polypeptide 18 [Source:HGNC Symbol;Acc:2741]	ENSG00000088205	yeast homolog HAS1; ATP-dependent RNA helicase; involved in the biogenesis of 40S and 60S ribosome subunits; localizes to both the nuclear periphery and nucleolus; highly enriched in nuclear pore complex fractions; constituent of 66S pre-ribosomal particles
299	TSEN15	tRNA splicing endonuclease 15 homolog (S. cerevisiae) [Source:HGNC Symbol;Acc:16791]	ENSG00000198860	established RBP
300	USP10	ubiquitin specific peptidase 10 [Source:HGNC Symbol;Acc:12608]	ENSG00000103194	22681889, 22658674, 23912277, 15003521
301	SMNDC1	survival motor neuron domain containing 1 [Source:HGNC Symbol;Acc:16900]	ENSG00000119953	This gene is a paralog of SMN1 gene, which encodes the survival motor neuron protein, mutations in which are cause of autosomal recessive proximal spinal muscular atrophy. The protein encoded by this gene is a nuclear protein that has been identified as a constituent of the spliceosome complex. This gene is differentially expressed, with abundant levels in skeletal muscle, and may share similar c…
302	THUMPD2	THUMP domain containing 2 [Source:HGNC Symbol;Acc:14890]	ENSG00000138050	by homology
303	THUMPD3	THUMP domain containing 3 [Source:HGNC Symbol;Acc:24493]	ENSG00000134077	by homology
304	SND1	staphylococcal nuclease and tudor domain containing 1 [Source:HGNC Symbol;Acc:30646]	ENSG00000197157	18603592
305	LSM4	LSM4 homolog, U6 small nuclear RNA associated (S. cerevisiae) [Source:HGNC Symbol;Acc:17259]	ENSG00000130520	established RBP
306	EIF3M	eukaryotic translation initiation factor 3, subunit M [Source:HGNC Symbol;Acc:24460]	ENSG00000149100	This gene encodes a protein that is part of the eurkaryotic translation initiation factor 3 complete (eIF-3) required for protein synthesis. Elevated levels of the encoded protein are present in cancer cell lines. Inactivation of the encoded protein has been shown to interfere with translation of herpes virus mRNAs by preventing the association of mRNAs with the ribosomes. A pseudogene of this ge…
307	MRPL34	mitochondrial ribosomal protein L34 [Source:HGNC Symbol;Acc:14488]	ENSG00000130312	established RBP
308	SRP72	signal recognition particle 72kDa [Source:HGNC Symbol;Acc:11303]	ENSG00000174780	established RBP
309	SUGP1	SURP and G patch domain containing 1 [Source:HGNC Symbol;Acc:18643]	ENSG00000105705	SF4 is a member of the SURP family of splicing factors.[supplied by OMIM, Sep 2003]
310	SUGP2	SURP and G patch domain containing 2 [Source:HGNC Symbol;Acc:18641]	ENSG00000064607	This gene encodes a member of the arginine/serine-rich family of splicing factors. The encoded protein functions in mRNA processing. Alternatively spliced transcript variants have been described. [provided by RefSeq, Feb 2009]
311	RPS3	ribosomal protein S3 [Source:HGNC Symbol;Acc:10420]	ENSG00000149273	established RBP
312	RPS27A	ribosomal protein S27a [Source:HGNC Symbol;Acc:10417]	ENSG00000143947	established RBP
313	CCAR2	KIAA1967 [Source:HGNC Symbol;Acc:23360]	ENSG00000158941	22658674, 22681889
314	CCAR1	cell division cycle and apoptosis regulator 1 [Source:HGNC Symbol;Acc:24236]	ENSG00000060339	24608801, 19073175
315	DDX49	DEAD (Asp-Glu-Ala-Asp) box polypeptide 49 [Source:HGNC Symbol;Acc:18684]	ENSG00000105671	yeast homolog DBP8
316	MRPL4	mitochondrial ribosomal protein L4 [Source:HGNC Symbol;Acc:14276]	ENSG00000105364	established RBP
317	SFSWAP	splicing factor, suppressor of white-apricot homolog (Drosophila) [Source:HGNC Symbol;Acc:10790]	ENSG00000061936	This gene encodes a human homolog of Drosophila splicing regulatory protein. This gene autoregulates its expression by control of splicing of its first two introns. In addition, it also regulates the splicing of fibronectin and CD45 genes. Two transcript variants encoding different isoforms have been identified. [provided by RefSeq, May 2012]
318	MRPS12	mitochondrial ribosomal protein S12 [Source:HGNC Symbol;Acc:10380]	ENSG00000128626	established RBP
319	EIF1	eukaryotic translation initiation factor 1 [Source:HGNC Symbol;Acc:3249]	ENSG00000173812	20921384
320	EIF1B	eukaryotic translation initiation factor 1B [Source:HGNC Symbol;Acc:30792]	ENSG00000114784	established RBP
321	CLP1	cleavage and polyadenylation factor I subunit 1 [Source:HGNC Symbol;Acc:16999]	ENSG00000172409	established RBP
322	ZMAT5	zinc finger, matrin-type 5 [Source:HGNC Symbol;Acc:28046]	ENSG00000100319	SNRNP20, 19878916
323	SF3B3	splicing factor 3b, subunit 3, 130kDa [Source:HGNC Symbol;Acc:10770]	ENSG00000189091	This gene encodes subunit 3 of the splicing factor 3b protein complex. Splicing factor 3b, together with splicing factor 3a and a 12S RNA unit, forms the U2 small nuclear ribonucleoproteins complex (U2 snRNP). The splicing factor 3b/3a complex binds pre-mRNA upstream of the intron's branch site in a sequence independent manner and may anchor the U2 snRNP to the pre-mRNA. Splicing factor 3b is als…
324	PLD6	phospholipase D family, member 6 [Source:HGNC Symbol;Acc:30447]	ENSG00000179598	established RBP
325	QTRTD1	queuine tRNA-ribosyltransferase domain containing 1 [Source:HGNC Symbol;Acc:25771]	ENSG00000151576	This gene encodes a subunit of tRNA-guanine transglycosylase. tRNA-guanine transglycosylase is a heterodimeric enzyme complex that plays a critical role in tRNA modification by synthesizing the 7-deazaguanosine queuosine, which is found in tRNAs that code for asparagine, aspartic acid, histidine, and tyrosine. The encoded protein may play a role in the queuosine 5'-monophosphate salvage pathway. …
326	QTRT1	queuine tRNA-ribosyltransferase 1 [Source:HGNC Symbol;Acc:23797]	ENSG00000213339	This gene encodes the catalytic subunit of tRNA-guanine transglycosylase. tRNA-guanine transglycosylase is a heterodimeric enzyme complex that plays a critical role in tRNA modification by synthesizing the 7-deazaguanosine queuosine, which is found in tRNAs that code for asparagine, aspartic acid, histidine and tyrosine. A pseudogene of this gene is located on the long arm of chromosome X. [provi…
327	PIH1D1	PIH1 domain containing 1 [Source:HGNC Symbol;Acc:26075]	ENSG00000104872	17636026
328	SWT1	SWT1 RNA endoribonuclease homolog (S. cerevisiae) [Source:HGNC Symbol;Acc:16785]	ENSG00000116668	RNA endoribonuclease involved in perinuclear mRNP quality control; involved in perinuclear mRNP quality control via the turnover of aberrant, unprocessed pre-mRNAs; interacts with subunits of THO/TREX, TREX-2, and RNA polymerase II; contains a PIN (PilT N terminus) domain
329	EXOSC4	exosome component 4 [Source:HGNC Symbol;Acc:18189]	ENSG00000178896	established RBP
330	EXOSC6	exosome component 6 [Source:HGNC Symbol;Acc:19055]	ENSG00000223496	established RBP
331	PTRH1	peptidyl-tRNA hydrolase 1 homolog (S. cerevisiae) [Source:HGNC Symbol;Acc:27039]	ENSG00000187024	established RBP
332	INTS8	integrator complex subunit 8 [Source:HGNC Symbol;Acc:26048]	ENSG00000164941	established RBP
333	EXOSC10	exosome component 10 [Source:HGNC Symbol;Acc:9138]	ENSG00000171824	established RBP
334	CASC3	cancer susceptibility candidate 3 [Source:HGNC Symbol;Acc:17040]	ENSG00000108349	The product of this gene is a core component of the exon junction complex (EJC), a protein complex that is deposited on spliced mRNAs at exon-exon junctions and functions in nonsense-mediated mRNA decay (NMD). The encoded protein binds RNA and interacts with two other EJC core components. It is predominantly located in the cytoplasm, but shuttles into the nucleus where it localizes to nuclear spe…
335	GTF3A	general transcription factor IIIA [Source:HGNC Symbol;Acc:4662]	ENSG00000122034	TFIIIA
336	MRPL54	mitochondrial ribosomal protein L54 [Source:HGNC Symbol;Acc:16685]	ENSG00000183617	established RBP
337	GTPBP3	GTP binding protein 3 (mitochondrial) [Source:HGNC Symbol;Acc:14880]	ENSG00000130299	18852288
338	UBA1	ubiquitin-like modifier activating enzyme 1 [Source:HGNC Symbol;Acc:12469]	ENSG00000130985	22681889, 22658674, 23912277
339	LSM12	LSM12 homolog (S. cerevisiae) [Source:HGNC Symbol;Acc:26407]	ENSG00000161654	established RBP
340	HINT3	histidine triad nucleotide binding protein 3 [Source:HGNC Symbol;Acc:18468]	ENSG00000111911	17870088
341	CCDC59	coiled-coil domain containing 59 [Source:HGNC Symbol;Acc:25005]	ENSG00000133773	established RBP
342	POLDIP3	polymerase (DNA-directed), delta interacting protein 3 [Source:HGNC Symbol;Acc:23782]	ENSG00000100227	This gene encodes an RRM (RNA recognition motif)-containing protein that participates in the regulation of translation by recruiting ribosomal protein S6 kinase beta-1 to mRNAs. Alternative splicing results in multiple transcript variants. [provided by RefSeq, Jul 2013]
343	RPL32	ribosomal protein L32 [Source:HGNC Symbol;Acc:10336]	ENSG00000144713	established RBP
344	AZGP1	alpha-2-glycoprotein 1, zinc-binding [Source:HGNC Symbol;Acc:910]	ENSG00000160862	10462714
345	EMG1	Ribosomal RNA small subunit methyltransferase NEP1 [Source:UniProtKB/Swiss-Prot;Acc:Q92979]	ENSG00000268439	established RBP
346	C17orf85	chromosome 17 open reading frame 85 [Source:HGNC Symbol;Acc:24612]	ENSG00000074356	established RBP
347	N4BP1	NEDD4 binding protein 1 [Source:HGNC Symbol;Acc:29850]	ENSG00000102921	17114934
348	NYNRIN	NYN domain and retroviral integrase containing [Source:HGNC Symbol;Acc:20165]	ENSG00000205978	17114934
349	KHNYN	KH and NYN domain containing [Source:HGNC Symbol;Acc:20166]	ENSG00000100441	by homology
350	NOP2	NOP2 nucleolar protein [Source:HGNC Symbol;Acc:7867]	ENSG00000111641	23913415
351	NSUN4	NOP2/Sun domain family, member 4 [Source:HGNC Symbol;Acc:31802]	ENSG00000117481	22949673, 24516400
352	NSUN3	NOP2/Sun domain family, member 3 [Source:HGNC Symbol;Acc:26208]	ENSG00000178694	established RBP
353	NSUN6	NOP2/Sun domain family, member 6 [Source:HGNC Symbol;Acc:23529]	ENSG00000241058	established RBP
354	PAN2	PAN2 poly(A) specific ribonuclease subunit homolog (S. cerevisiae) [Source:HGNC Symbol;Acc:20074]	ENSG00000135473	established RBP
355	ZCCHC9	zinc finger, CCHC domain containing 9 [Source:HGNC Symbol;Acc:25424]	ENSG00000131732	established RBP
356	RRP9	ribosomal RNA processing 9, small subunit (SSU) processome component, homolog (yeast) [Source:HGNC Symbol;Acc:16829]	ENSG00000114767	This gene encodes a member of the WD-repeat protein family. The encoded protein is a component of the nucleolar small nuclear ribonucleoprotein particle (snoRNP) and is essential for 18s rRNA processing during ribosome synthesis. It contains seven WD domains required for nucleolar localization and specific interaction with the U3 small nucleolar RNA (U3 snoRNA). [provided by RefSeq, Oct 2012]
357	TNRC6A	trinucleotide repeat containing 6A [Source:HGNC Symbol;Acc:11969]	ENSG00000090905	established RBP
358	TNRC6B	trinucleotide repeat containing 6B [Source:HGNC Symbol;Acc:29190]	ENSG00000100354	established RBP
359	TNRC6C	trinucleotide repeat containing 6C [Source:HGNC Symbol;Acc:29318]	ENSG00000078687	established RBP
360	RP9	retinitis pigmentosa 9 (autosomal dominant) [Source:HGNC Symbol;Acc:10288]	ENSG00000164610	15541726
361	MRPL15	mitochondrial ribosomal protein L15 [Source:HGNC Symbol;Acc:14054]	ENSG00000137547	established RBP
362	NGDN	neuroguidin, EIF4E binding protein [Source:HGNC Symbol;Acc:20271]	ENSG00000129460	22727665, Neuroguidin is an EIF4E (MIM 133440)-binding protein that interacts with CPEB (MIM 607342) and functions as a translational regulatory protein during development of the vertebrate nervous system (Jung et al., 2006 [PubMed 16705177]).[supplied by OMIM, Mar 2008]
363	LSM10	LSM10, U7 small nuclear RNA associated [Source:HGNC Symbol;Acc:17562]	ENSG00000181817	11574479
364	PUS1	pseudouridylate synthase 1 [Source:HGNC Symbol;Acc:15508]	ENSG00000177192	23707380
365	MAK16	MAK16 homolog (S. cerevisiae) [Source:HGNC Symbol;Acc:13703]	ENSG00000198042	Essential nuclear protein; constituent of 66S pre-ribosomal particles; required for maturation of 25S and 5.8S rRNAs; required for maintenance of M1 satellite double-stranded RNA of the L-A virus
366	RPS13	ribosomal protein S13 [Source:HGNC Symbol;Acc:10386]	ENSG00000110700	established RBP
367	SNRNP200	small nuclear ribonucleoprotein 200kDa (U5) [Source:HGNC Symbol;Acc:30859]	ENSG00000144028	established RBP
368	PRDX1	peroxiredoxin 1 [Source:HGNC Symbol;Acc:9352]	ENSG00000117450	22658674, 22681889, 22877757
369	TSN	translin [Source:HGNC Symbol;Acc:12379]	ENSG00000211460	22773104
370	NUFIP2	nuclear fragile X mental retardation protein interacting protein 2 [Source:HGNC Symbol;Acc:17634]	ENSG00000108256	12837692
371	RBM19	RNA binding motif protein 19 [Source:HGNC Symbol;Acc:29098]	ENSG00000122965	MRD1 yeast homolog
372	TDRKH	tudor and KH domain containing [Source:HGNC Symbol;Acc:11713]	ENSG00000182134	23714778
373	NOP58	NOP58 ribonucleoprotein [Source:HGNC Symbol;Acc:29926]	ENSG00000055044	10606270
374	RBM6	RNA binding motif protein 6 [Source:HGNC Symbol;Acc:9903]	ENSG00000004534	by homology
375	RBM10	RNA binding motif protein 10 [Source:HGNC Symbol;Acc:9896]	ENSG00000182872	established RBP
376	RBM5	RNA binding motif protein 5 [Source:HGNC Symbol;Acc:9902]	ENSG00000003756	This gene is a candidate tumor suppressor gene which encodes a nuclear RNA binding protein that is a component of the spliceosome A complex. The encoded protein plays a role in the induction of cell cycle arrest and apoptosis through pre-mRNA splicing of multiple target genes including the tumor suppressor protein p53. This gene is located within the tumor suppressor region 3p21.3, and may play a…
377	RBM44	RNA binding motif protein 44 [Source:HGNC Symbol;Acc:24756]	ENSG00000177483	by homology
378	OASL	2'-5'-oligoadenylate synthetase-like [Source:HGNC Symbol;Acc:8090]	ENSG00000135114	22531715
379	OAS1	2'-5'-oligoadenylate synthetase 1, 40/46kDa [Source:HGNC Symbol;Acc:8086]	ENSG00000089127	This gene encodes a member of the 2-5A synthetase family, essential proteins involved in the innate immune response to viral infection. The encoded protein is induced by interferons and uses adenosine triphosphate in 2'-specific nucleotidyl transfer reactions to synthesize 2',5'-oligoadenylates (2-5As). These molecules activate latent RNase L, which results in viral RNA degradation and the inhibi…
380	OAS2	2'-5'-oligoadenylate synthetase 2, 69/71kDa [Source:HGNC Symbol;Acc:8087]	ENSG00000111335	This gene encodes a member of the 2-5A synthetase family, essential proteins involved in the innate immune response to viral infection. The encoded protein is induced by interferons and uses adenosine triphosphate in 2'-specific nucleotidyl transfer reactions to synthesize 2',5'-oligoadenylates (2-5As). These molecules activate latent RNase L, which results in viral RNA degradation and the inhibi…
381	OAS3	2'-5'-oligoadenylate synthetase 3, 100kDa [Source:HGNC Symbol;Acc:8088]	ENSG00000111331	This gene encodes an enzyme included in the 2', 5' oligoadenylate synthase family. This enzyme is induced by interferons and catalyzes the 2', 5' oligomers of adenosine in order to bind and activate RNase L. This enzyme family plays a significant role in the inhibition of cellular protein synthesis and viral infection resistance. [provided by RefSeq, Jul 2008]
382	SF3A3	splicing factor 3a, subunit 3, 60kDa [Source:HGNC Symbol;Acc:10767]	ENSG00000183431	This gene encodes subunit 3 of the splicing factor 3a protein complex. The splicing factor 3a heterotrimer includes subunits 1, 2 and 3 and is necessary for the in vitro conversion of 15S U2 snRNP into an active 17S particle that performs pre-mRNA splicing. Subunit 3 interacts with subunit 1 through its amino-terminus while the zinc finger domain of subunit 3 plays a role in its binding to the 15…
383	NOC3L	nucleolar complex associated 3 homolog (S. cerevisiae) [Source:HGNC Symbol;Acc:24034]	ENSG00000173145	NOC3 homolog yeast
384	MYEF2	myelin expression factor 2 [Source:HGNC Symbol;Acc:17940]	ENSG00000104177	by domain
385	HNRNPM	heterogeneous nuclear ribonucleoprotein M [Source:HGNC Symbol;Acc:5046]	ENSG00000099783	established RBP
386	C11orf68	chromosome 11 open reading frame 68 [Source:HGNC Symbol;Acc:28801]	ENSG00000175573	22658674, 22681889
387	MRPL10	mitochondrial ribosomal protein L10 [Source:HGNC Symbol;Acc:14055]	ENSG00000159111	established RBP
388	RNASE10	ribonuclease, RNase A family, 10 (non-active) [Source:HGNC Symbol;Acc:19275]	ENSG00000182545	established RBP
389	CALR	calreticulin [Source:HGNC Symbol;Acc:1455]	ENSG00000179218	18413143, 7809119
390	CANX	calnexin [Source:HGNC Symbol;Acc:1473]	ENSG00000127022	22658674, 22681889
391	CALR3	calreticulin 3 [Source:HGNC Symbol;Acc:20407]	ENSG00000269058	by homology
392	RPP14	ribonuclease P/MRP 14kDa subunit [Source:HGNC Symbol;Acc:30327]	ENSG00000163684	10024167
393	RPS8	ribosomal protein S8 [Source:HGNC Symbol;Acc:10441]	ENSG00000142937	established RBP
394	PDCD7	programmed cell death 7 [Source:HGNC Symbol;Acc:8767]	ENSG00000090470	This gene encodes a 59 kDa protein that is associated with the U11 small nuclear ribonucleoprotein (snRNP), which is a component of the minor U12-type spliceosome responsible for catalyzing pre-mRNA splicing of U12-type introns. [provided by RefSeq, Dec 2010]
395	RPS19BP1	ribosomal protein S19 binding protein 1 [Source:HGNC Symbol;Acc:28749]	ENSG00000187051	16289379
396	TRMT6	tRNA methyltransferase 6 homolog (S. cerevisiae) [Source:HGNC Symbol;Acc:20900]	ENSG00000089195	This gene encodes a member of the tRNA methyltransferase 6 protein family. A similar protein in yeast is part of a two component methyltransferase, which is involved in the posttranslational modification that produces the modified nucleoside 1-methyladenosine in tRNAs. Modified 1-methyladenosine influences initiator methionine stability and may be involved in the replication of human immunodefici…
397	RPL4	ribosomal protein L4 [Source:HGNC Symbol;Acc:10353]	ENSG00000174444	established RBP
398	PRPF3	PRP3 pre-mRNA processing factor 3 homolog (S. cerevisiae) [Source:HGNC Symbol;Acc:17348]	ENSG00000265228	established RBP
399	RARS	arginyl-tRNA synthetase [Source:HGNC Symbol;Acc:9870]	ENSG00000113643	established RBP
400	RARS2	arginyl-tRNA synthetase 2, mitochondrial [Source:HGNC Symbol;Acc:21406]	ENSG00000146282	established RBP
401	APOBEC4	apolipoprotein B mRNA editing enzyme, catalytic polypeptide-like 4 (putative) [Source:HGNC Symbol;Acc:32152]	ENSG00000173627	established RBP
402	ZCCHC24	zinc finger, CCHC domain containing 24 [Source:HGNC Symbol;Acc:26911]	ENSG00000165424	established RBP
403	RPS21	ribosomal protein S21 [Source:HGNC Symbol;Acc:10409]	ENSG00000171858	established RBP
404	DDX24	DEAD (Asp-Glu-Ala-Asp) box polypeptide 24 [Source:HGNC Symbol;Acc:13266]	ENSG00000089737	MAK5 yeast homolog
405	RTCB	chromosome 22 open reading frame 28 [Source:HGNC Symbol;Acc:26935]	ENSG00000100220	21311021
406	MBNL2	muscleblind-like splicing regulator 2 [Source:HGNC Symbol;Acc:16746]	ENSG00000139793	established RBP
407	MBNL3	muscleblind-like splicing regulator 3 [Source:HGNC Symbol;Acc:20564]	ENSG00000076770	established RBP
408	MBNL1	muscleblind-like splicing regulator 1 [Source:HGNC Symbol;Acc:6923]	ENSG00000152601	established RBP
409	ALYREF	Aly/REF export factor [Source:HGNC Symbol;Acc:19071]	ENSG00000183684	17190602
410	LSMD1	LSM domain containing 1 [Source:HGNC Symbol;Acc:28212]	ENSG00000183011	19398576
411	PUS7	pseudouridylate synthase 7 homolog (S. cerevisiae) [Source:HGNC Symbol;Acc:26033]	ENSG00000091127	18332121
412	PUS7L	pseudouridylate synthase 7 homolog (S. cerevisiae)-like [Source:HGNC Symbol;Acc:25276]	ENSG00000129317	Pseudouridine synthase; catalyzes pseudouridylation at positions 35 and 56 in U2 snRNA, position 50 in 5S rRNA, position 13 in cytoplasmic tRNAs, and position 35 in pre-tRNA(Tyr); conserved in archaea, vertebrates, and some bacteria
413	MRPS24	mitochondrial ribosomal protein S24 [Source:HGNC Symbol;Acc:14510]	ENSG00000062582	established RBP
414	RBBP6	retinoblastoma binding protein 6 [Source:HGNC Symbol;Acc:9889]	ENSG00000122257	16396680
415	RPL19	ribosomal protein L19 [Source:HGNC Symbol;Acc:10312]	ENSG00000108298	established RBP
416	NOL3	nucleolar protein 3 (apoptosis repressor with CARD domain) [Source:HGNC Symbol;Acc:7869]	ENSG00000140939	10196175
417	RPS27	ribosomal protein S27 [Source:HGNC Symbol;Acc:10416]	ENSG00000177954	established RBP
418	RPS27L	ribosomal protein S27-like [Source:HGNC Symbol;Acc:18476]	ENSG00000185088	established RBP
419	PTRF	polymerase I and transcript release factor [Source:HGNC Symbol;Acc:9688]	ENSG00000177469	This protein regulates rRNA transcription by promoting the dissociation of transcription complexes and the reinitiation of polymerase I on nascent rRNA transcripts. This protein also localizes to caveolae at the plasma membrane and is thought to play a critical role in the formation of caveolae and the stabilization of caveolins. This protein translocates from caveolae to the cytoplasm after insu…
420	MRPS18A	mitochondrial ribosomal protein S18A [Source:HGNC Symbol;Acc:14515]	ENSG00000096080	established RBP
421	SLBP	stem-loop binding protein [Source:HGNC Symbol;Acc:10904]	ENSG00000163950	established RBP
422	EARS2	glutamyl-tRNA synthetase 2, mitochondrial [Source:HGNC Symbol;Acc:29419]	ENSG00000103356	established RBP
423	SMAD1	SMAD family member 1 [Source:HGNC Symbol;Acc:6767]	ENSG00000170365	20705240
424	SMAD2	SMAD family member 2 [Source:HGNC Symbol;Acc:6768]	ENSG00000175387	20705240
425	SMAD5	SMAD family member 5 [Source:HGNC Symbol;Acc:6771]	ENSG00000113658	20705240
426	SMAD9	SMAD family member 9 [Source:HGNC Symbol;Acc:6774]	ENSG00000120693	20705240
427	SMAD3	SMAD family member 3 [Source:HGNC Symbol;Acc:6769]	ENSG00000166949	20705240
428	SMAD4	SMAD family member 4 [Source:HGNC Symbol;Acc:6770]	ENSG00000141646	20705240
429	SMAD7	MAD family member 7 [Source:HGNC Symbol;Acc:6773]	ENSG00000101665	20705240
430	SMAD6	SMAD family member 6 [Source:HGNC Symbol;Acc:6772]	ENSG00000137834	20705240
431	PRPF39	PRP39 pre-mRNA processing factor 39 homolog (S. cerevisiae) [Source:HGNC Symbol;Acc:20314]	ENSG00000185246	U1 snRNP protein involved in splicing; contains multiple tetriatricopeptide repeats
432	SRP68	signal recognition particle 68kDa [Source:HGNC Symbol;Acc:11302]	ENSG00000167881	established RBP
433	ADARB2	adenosine deaminase, RNA-specific, B2 [Source:HGNC Symbol;Acc:227]	ENSG00000185736	10836796
434	ADAD1	adenosine deaminase domain containing 1 (testis-specific) [Source:HGNC Symbol;Acc:30713]	ENSG00000164113	by homology
435	ADAD2	adenosine deaminase domain containing 2 [Source:HGNC Symbol;Acc:30714]	ENSG00000140955	by homology
436	ADAT1	adenosine deaminase, tRNA-specific 1 [Source:HGNC Symbol;Acc:228]	ENSG00000065457	The protein encoded by this gene, tRNA-specific adenosine deaminase 1, is responsible for the deamination of adenosine 37 to inosine in eukaryotic tRNA. Alternatively spliced transcript variants have been described. [provided by RefSeq, Jul 2010]
437	ADARB1	adenosine deaminase, RNA-specific, B1 [Source:HGNC Symbol;Acc:226]	ENSG00000197381	This gene encodes the enzyme responsible for pre-mRNA editing of the glutamate receptor subunit B by site-specific deamination of adenosines. Studies in rat found that this enzyme acted on its own pre-mRNA molecules to convert an AA dinucleotide to an AI dinucleotide which resulted in a new splice site. Alternative splicing of this gene results in several transcript variants, some of which have b…
438	ADAR	adenosine deaminase, RNA-specific [Source:HGNC Symbol;Acc:225]	ENSG00000160710	This gene encodes the enzyme responsible for RNA editing by site-specific deamination of adenosines. This enzyme destabilizes double-stranded RNA through conversion of adenosine to inosine. Mutations in this gene have been associated with dyschromatosis symmetrica hereditaria. Alternative splicing results in multiple transcript variants. [provided by RefSeq, Jul 2010]
439	CLK3	CDC-like kinase 3 [Source:HGNC Symbol;Acc:2071]	ENSG00000179335	9637771
440	CLK4	CDC-like kinase 4 [Source:HGNC Symbol;Acc:13659]	ENSG00000113240	19168442
441	PRPF4B	PRP4 pre-mRNA processing factor 4 homolog B (yeast) [Source:HGNC Symbol;Acc:17346]	ENSG00000112739	Splicing factor; component of the U4/U6-U5 snRNP complex
442	CLK1	CDC-like kinase 1 [Source:HGNC Symbol;Acc:2068]	ENSG00000013441	This gene encodes a member of the CDC2-like (or LAMMER) family of dual specificity protein kinases. In the nucleus, the encoded protein phosphorylates serine/arginine-rich proteins involved in pre-mRNA processing, releasing them into the nucleoplasm. The choice of splice sites during pre-mRNA processing may be regulated by the concentration of transacting factors, including serine/arginine rich p…
443	CLK2	CDC-like kinase 2 [Source:HGNC Symbol;Acc:2069]	ENSG00000176444	This gene encodes a member of the CLK family of dual specificity protein kinases. CLK family members have been shown to interact with, and phosphorylate, serine- and arginine-rich (SR) proteins of the spliceosomal complex, which is a part of the regulatory mechanism that enables the SR proteins to control RNA splicing.
444	LSM3	LSM3 homolog, U6 small nuclear RNA associated (S. cerevisiae) [Source:HGNC Symbol;Acc:17874]	ENSG00000170860	established RBP
445	FAM46A	family with sequence similarity 46, member A [Source:HGNC Symbol;Acc:18345]	ENSG00000112773	19833706
446	CRYZ	crystallin, zeta (quinone reductase) [Source:HGNC Symbol;Acc:2419]	ENSG00000116791	20103721
447	KIN	KIN, antigenic determinant of recA protein homolog (mouse) [Source:HGNC Symbol;Acc:6327]	ENSG00000151657	12411573 , 17045609
448	RPS2	ribosomal protein S2 [Source:HGNC Symbol;Acc:10404]	ENSG00000140988	established RBP
449	DUS4L	dihydrouridine synthase 4-like (S. cerevisiae) [Source:HGNC Symbol;Acc:21517]	ENSG00000105865	by homology
450	EIF4A1	eukaryotic translation initiation factor 4A1 [Source:HGNC Symbol;Acc:3282]	ENSG00000161960	established RBP
451	EIF4A2	eukaryotic translation initiation factor 4A2 [Source:HGNC Symbol;Acc:3284]	ENSG00000156976	established RBP
452	EIF4A3	eukaryotic translation initiation factor 4A3 [Source:HGNC Symbol;Acc:18683]	ENSG00000141543	established RBP
453	IGF2BP1	insulin-like growth factor 2 mRNA binding protein 1 [Source:HGNC Symbol;Acc:28866]	ENSG00000159217	established RBP
454	IGF2BP2	insulin-like growth factor 2 mRNA binding protein 2 [Source:HGNC Symbol;Acc:28867]	ENSG00000073792	established RBP
455	IGF2BP3	insulin-like growth factor 2 mRNA binding protein 3 [Source:HGNC Symbol;Acc:28868]	ENSG00000136231	established RBP
456	UBAP2	ubiquitin associated protein 2 [Source:HGNC Symbol;Acc:14185]	ENSG00000137073	22658674, 22681889, 23912277, RGG rich
457	UBAP2L	ubiquitin associated protein 2-like [Source:HGNC Symbol;Acc:29877]	ENSG00000143569	22681889, 22658674, 23912277, RGG rich
458	SNRPE	small nuclear ribonucleoprotein polypeptide E [Source:HGNC Symbol;Acc:11161]	ENSG00000182004	established RBP
459	EIF2B5	eukaryotic translation initiation factor 2B, subunit 5 epsilon, 82kDa [Source:HGNC Symbol;Acc:3261]	ENSG00000145191	eiF2B complex
460	CRNKL1	crooked neck pre-mRNA splicing factor-like 1 (Drosophila) [Source:HGNC Symbol;Acc:15762]	ENSG00000101343	The crooked neck (crn) gene of Drosophila is essential for embryogenesis and is thought to be involved in cell cycle progression and pre-mRNA splicing. A protein encoded by this human locus has been found to localize to pre-mRNA splicing complexes in the nucleus and is necessary for pre-mRNA splicing. Alternatively spliced transcript variants have been described. [provided by RefSeq, Jul 2013]
461	POLRMT	polymerase (RNA) mitochondrial (DNA directed) [Source:HGNC Symbol;Acc:9200]	ENSG00000099821	This gene encodes a mitochondrial DNA-directed RNA polymerase. The gene product is responsible for mitochondrial gene expression as well as for providing RNA primers for initiation of replication of the mitochondrial genome. Although this polypeptide has the same function as the three nuclear DNA-directed RNA polymerases, it is more closely related to RNA polymerases of phage and mitochondrial po…
462	METTL10	methyltransferase like 10 [Source:HGNC Symbol;Acc:33787]	ENSG00000203791	by homology
463	MRPL41	mitochondrial ribosomal protein L41 [Source:HGNC Symbol;Acc:14492]	ENSG00000182154	established RBP
464	MRPS7	mitochondrial ribosomal protein S7 [Source:HGNC Symbol;Acc:14499]	ENSG00000125445	established RBP
465	NSUN5	NOP2/Sun domain family, member 5 [Source:HGNC Symbol;Acc:16385]	ENSG00000130305	by homology
466	NSUN7	NOP2/Sun domain family, member 7 [Source:HGNC Symbol;Acc:25857]	ENSG00000179299	by homology
467	MTG1	Mitochondrial GTPase 1 [Source:UniProtKB/TrEMBL;Acc:E9PI62]	ENSG00000254536	MTG1 yeast homolog
468	MRPS28	mitochondrial ribosomal protein S28 [Source:HGNC Symbol;Acc:14513]	ENSG00000147586	established RBP
469	TDRD10	tudor domain containing 10 [Source:HGNC Symbol;Acc:25316]	ENSG00000163239	established RBP
470	RPUSD1	RNA pseudouridylate synthase domain containing 1 [Source:HGNC Symbol;Acc:14173]	ENSG00000007376	PUS6 yeast homolog
471	NHP2	NHP2 ribonucleoprotein [Source:HGNC Symbol;Acc:14377]	ENSG00000145912	established RBP
472	XAB2	XPA binding protein 2 [Source:HGNC Symbol;Acc:14089]	ENSG00000076924	17981804
473	FAU	Finkel-Biskis-Reilly murine sarcoma virus (FBR-MuSV) ubiquitously expressed [Source:HGNC Symbol;Acc:3597]	ENSG00000149806	established RBP
474	RRP36	ribosomal RNA processing 36 homolog (S. cerevisiae) [Source:HGNC Symbol;Acc:21374]	ENSG00000124541	RRP36 functions at an early stage in the processing of 35S preribosomal RNA into the mature 18S species (Gerus et al., 2010 [PubMed 20038530]).[supplied by OMIM, Jul 2010]
475	GRWD1	glutamate-rich WD repeat containing 1 [Source:HGNC Symbol;Acc:21270]	ENSG00000105447	RRB1 yeast homolog This gene encodes a glutamate-rich protein that contains five WD-repeat motifs. The encoded protein may play a critical role in ribosome biogenesis and may also play a role in histone methylation through interactions with CUL4-DDB1 ubiquitin E3 ligase. [provided by RefSeq, Feb 2012]
476	ENDOV	endonuclease V [Source:HGNC Symbol;Acc:26640]	ENSG00000173818	23912683
477	VARSL	Valine--tRNA ligase, mitochondrial; Valyl-tRNA synthetase like [Source:UniProtKB/TrEMBL;Acc:A2ABL6]	ENSG00000206476	established RBP
478	MRRF	mitochondrial ribosome recycling factor [Source:HGNC Symbol;Acc:7234]	ENSG00000148187	established RBP
479	MTFMT	mitochondrial methionyl-tRNA formyltransferase [Source:HGNC Symbol;Acc:29666]	ENSG00000103707	The protein encoded by this nuclear gene localizes to the mitochondrion, where it catalyzes the formylation of methionyl-tRNA. [provided by RefSeq, Jun 2011]
480	C12orf65	chromosome 12 open reading frame 65 [Source:HGNC Symbol;Acc:26784]	ENSG00000130921	established RBP
481	MRTO4	mRNA turnover 4 homolog (S. cerevisiae) [Source:HGNC Symbol;Acc:18477]	ENSG00000053372	This gene encodes a protein sharing a low level of sequence similarity with ribosomal protein P0. While the precise function of the encoded protein is currently unknown, it appears to be involved in mRNA turnover and ribosome assembly. [provided by RefSeq, Jul 2008]
482	RBM26	RNA binding motif protein 26 [Source:HGNC Symbol;Acc:20327]	ENSG00000139746	by homology
483	RBM27	RNA binding motif protein 27 [Source:HGNC Symbol;Acc:29243]	ENSG00000091009	by homology
484	DIS3	DIS3 mitotic control homolog (S. cerevisiae) [Source:HGNC Symbol;Acc:20604]	ENSG00000083520	established RBP
485	DIS3L	DIS3 mitotic control homolog (S. cerevisiae)-like [Source:HGNC Symbol;Acc:28698]	ENSG00000166938	established RBP
486	DIS3L2	DIS3 mitotic control homolog (S. cerevisiae)-like 2 [Source:HGNC Symbol;Acc:28648]	ENSG00000144535	The protein encoded by this gene is similar in sequence to 3'/5' exonucleolytic subunits of the RNA exosome. The exosome is a large multimeric ribonucleotide complex responsible for degrading various RNA substrates. Several transcript variants, some protein-coding and some not, have been found for this gene. [provided by RefSeq, Mar 2012]
487	C1QBP	complement component 1, q subcomponent binding protein [Source:HGNC Symbol;Acc:1243]	ENSG00000108561	22904065
488	SUB1	SUB1 homolog (S. cerevisiae) [Source:HGNC Symbol;Acc:19985]	ENSG00000113387	20305379
489	MRPS33	mitochondrial ribosomal protein S33 [Source:HGNC Symbol;Acc:16634]	ENSG00000090263	established RBP
490	PRPF6	PRP6 pre-mRNA processing factor 6 homolog (S. cerevisiae) [Source:HGNC Symbol;Acc:15860]	ENSG00000101161	established RBP
491	SMG8	smg-8 homolog, nonsense mediated mRNA decay factor (C. elegans) [Source:HGNC Symbol;Acc:25551]	ENSG00000167447	19417104
492	PSTK	phosphoseryl-tRNA kinase [Source:HGNC Symbol;Acc:28578]	ENSG00000179988	15317934
493	GAPDH	glyceraldehyde-3-phosphate dehydrogenase [Source:HGNC Symbol;Acc:4141]	ENSG00000111640	7531693, 21236242
494	TNPO3	transportin 3 [Source:HGNC Symbol;Acc:17103]	ENSG00000064419	12628928
495	IPO13	importin 13 [Source:HGNC Symbol;Acc:16853]	ENSG00000117408	This gene encodes a member of the importin-beta family of nuclear transport proteins. The encoded protein mediates the import of specific cargo proteins from the cytoplasm to the nucleus and is dependent on the Ras-related nuclear protein-GTPase system. The encoded protein is also involved in nuclear export of the eukaryotic translation initiation factor 1A.[provided by RefSeq, Mar 2009]
496	MOV10	Mov10, Moloney leukemia virus 10, homolog (mouse) [Source:HGNC Symbol;Acc:7200]	ENSG00000155363	established RBP
497	MOV10L1	Mov10l1, Moloney leukemia virus 10-like 1, homolog (mouse) [Source:HGNC Symbol;Acc:7201]	ENSG00000073146	established RBP
498	PARP1	poly (ADP-ribose) polymerase 1 [Source:HGNC Symbol;Acc:270]	ENSG00000143799	24510188, 23219533
499	MRPS35	mitochondrial ribosomal protein S35 [Source:HGNC Symbol;Acc:16635]	ENSG00000061794	established RBP
500	GPKOW	G patch domain and KOW motifs [Source:HGNC Symbol;Acc:30677]	ENSG00000268675	21880142
501	SETD1A	SET domain containing 1A [Source:HGNC Symbol;Acc:29010]	ENSG00000099381	15775977
502	SETD1B	SET domain containing 1B [Source:HGNC Symbol;Acc:29187]	ENSG00000139718	21955586, 21874018 , 15556860
503	SF3A2	splicing factor 3a, subunit 2, 66kDa [Source:HGNC Symbol;Acc:10766]	ENSG00000104897	This gene encodes subunit 2 of the splicing factor 3a protein complex. The splicing factor 3a heterotrimer includes subunits 1, 2 and 3 and is necessary for the in vitro conversion of 15S U2 snRNP into an active 17S particle that performs pre-mRNA splicing. Subunit 2 interacts with subunit 1 through its amino-terminus while the single zinc finger domain of subunit 2 plays a role in its binding to…
504	AFF1	AF4/FMR2 family, member 1 [Source:HGNC Symbol;Acc:7135]	ENSG00000172493	21330300
505	AFF3	AF4/FMR2 family, member 3 [Source:HGNC Symbol;Acc:6473]	ENSG00000144218	21330300
506	AFF4	AF4/FMR2 family, member 4 [Source:HGNC Symbol;Acc:17869]	ENSG00000072364	21330300
507	AFF2	AF4/FMR2 family, member 2 [Source:HGNC Symbol;Acc:3776]	ENSG00000269754	21330300
508	PARK7	parkinson protein 7 [Source:HGNC Symbol;Acc:16369]	ENSG00000116288	18626009
509	TRNAU1AP	tRNA selenocysteine 1 associated protein 1 [Source:HGNC Symbol;Acc:30813]	ENSG00000180098	10606267
510	SRBD1	S1 RNA binding domain 1 [Source:HGNC Symbol;Acc:25521]	ENSG00000068784	various cellular processes including bulk mRNA degradation, miRNA-mediated repression, translational repression
511	EIF3D	eukaryotic translation initiation factor 3, subunit D [Source:HGNC Symbol;Acc:3278]	ENSG00000100353	24092755
512	NOP10	NOP10 ribonucleoprotein [Source:HGNC Symbol;Acc:14378]	ENSG00000182117	established RBP
513	WARS	tryptophanyl-tRNA synthetase [Source:HGNC Symbol;Acc:12729]	ENSG00000140105	established RBP
514	MATR3	matrin 3 [Source:HGNC Symbol;Acc:6912]	ENSG00000015479	21858232
515	SNRPD1	small nuclear ribonucleoprotein D1 polypeptide 16kDa [Source:HGNC Symbol;Acc:11158]	ENSG00000167088	established RBP
516	SNRPC	small nuclear ribonucleoprotein polypeptide C [Source:HGNC Symbol;Acc:11157]	ENSG00000124562	established RBP
517	FXR1	fragile X mental retardation, autosomal homolog 1 [Source:HGNC Symbol;Acc:4023]	ENSG00000114416	established RBP
518	FXR2	fragile X mental retardation, autosomal homolog 2 [Source:HGNC Symbol;Acc:4024]	ENSG00000129245	established RBP
519	FMR1	fragile X mental retardation 1 [Source:HGNC Symbol;Acc:3775]	ENSG00000102081	established RBP
520	MEPCE	methylphosphate capping enzyme [Source:HGNC Symbol;Acc:20247]	ENSG00000146834	17643375
521	KAT8	K(lysine) acetyltransferase 8 [Source:HGNC Symbol;Acc:17933]	ENSG00000103510	11014199
522	CIRBP	cold inducible RNA binding protein [Source:HGNC Symbol;Acc:1982]	ENSG00000099622	established RBP
523	RBM3	RNA binding motif (RNP1, RRM) protein 3 [Source:HGNC Symbol;Acc:9900]	ENSG00000102317	established RBP
524	CNOT7	CCR4-NOT transcription complex, subunit 7 [Source:HGNC Symbol;Acc:14101]	ENSG00000198791	established RBP
525	CNOT8	CCR4-NOT transcription complex, subunit 8 [Source:HGNC Symbol;Acc:9207]	ENSG00000155508	established RBP
526	A1CF	APOBEC1 complementation factor [Source:HGNC Symbol;Acc:24086]	ENSG00000148584	10669759
527	RBM46	RNA binding motif protein 46 [Source:HGNC Symbol;Acc:28401]	ENSG00000151962	by homology
528	RBM47	RNA binding motif protein 47 [Source:HGNC Symbol;Acc:30358]	ENSG00000163694	by homology
529	DND1	dead end homolog 1 (zebrafish) [Source:HGNC Symbol;Acc:23799]	ENSG00000256453	established RBP
530	HNRNPR	heterogeneous nuclear ribonucleoprotein R [Source:HGNC Symbol;Acc:5047]	ENSG00000125944	established RBP
531	SYNCRIP	synaptotagmin binding, cytoplasmic RNA interacting protein [Source:HGNC Symbol;Acc:16918]	ENSG00000135316	established RBP
532	ABCE1	ATP-binding cassette, sub-family E (OABP), member 1 [Source:HGNC Symbol;Acc:69]	ENSG00000164163	Alternatively referred to as the RNase L inhibitor, this protein functions to block the activity of ribonuclease L. Activation of ribonuclease L leads to inhibition of protein synthesis in the 2-5A/RNase L system, the central pathway for viral interferon action. Two transcript variants encoding the same protein have been found for this gene. [provided by RefSeq, Jul 2008]
533	GPATCH4	G patch domain containing 4 [Source:HGNC Symbol;Acc:25982]	ENSG00000160818	established RBP
534	PAIP1	poly(A) binding protein interacting protein 1 [Source:HGNC Symbol;Acc:16945]	ENSG00000172239	The protein encoded by this gene interacts with poly(A)-binding protein and with the cap-binding complex eIF4A. It is involved in translational initiation and protein biosynthesis. Overexpression of this gene in COS7 cells stimulates translation. Alternative splicing occurs at this locus and three transcript variants encoding three distinct isoforms have been identified. [provided by RefSeq, Jul …
535	RBM20	RNA binding motif protein 20 [Source:HGNC Symbol;Acc:27424]	ENSG00000203867	established RBP
536	GNL3	guanine nucleotide binding protein-like 3 (nucleolar) [Source:HGNC Symbol;Acc:29931]	ENSG00000163938	NUG1 yeast homolog
537	GNL3L	guanine nucleotide binding protein-like 3 (nucleolar)-like [Source:HGNC Symbol;Acc:25553]	ENSG00000130119	NUG1 yeast homolog
538	FAM120A	family with sequence similarity 120A [Source:HGNC Symbol;Acc:13247]	ENSG00000048828	19015244
539	FAM120B	family with sequence similarity 120B [Source:HGNC Symbol;Acc:21109]	ENSG00000112584	established RBP
540	FAM120C	family with sequence similarity 120C [Source:HGNC Symbol;Acc:16949]	ENSG00000184083	established RBP
541	KHDC1	KH homology domain containing 1 [Source:HGNC Symbol;Acc:21366] [Type: protein coding Ensembl/Havana merge]	ENSG00000135314	22731819
542	KHDC1L	Putative KHDC1-like protein [Source:UniProtKB/TrEMBL;Acc:F5H697] [Type: protein coding Havana]	ENSG00000243501	by homology
543	RPL10L	ribosomal protein L10-like [Source:HGNC Symbol;Acc:17976]	ENSG00000165496	established RBP
544	RPL10	ribosomal protein L10 [Source:HGNC Symbol;Acc:10298]	ENSG00000147403	established RBP
545	EIF2S1	eukaryotic translation initiation factor 2, subunit 1 alpha, 35kDa [Source:HGNC Symbol;Acc:3265]	ENSG00000134001	The translation initiation factor EIF2 catalyzes the first regulated step of protein synthesis initiation, promoting the binding of the initiator tRNA to 40S ribosomal subunits. Binding occurs as a ternary complex of methionyl-tRNA, EIF2, and GTP. EIF2 is composed of 3 nonidentical subunits, the 36-kD EIF2-alpha subunit (EIF2S1), the 38-kD EIF2-beta subunit (EIF2S2; MIM 603908), and the 52-kD EIF…
546	MRPL20	mitochondrial ribosomal protein L20 [Source:HGNC Symbol;Acc:14478]	ENSG00000242485	established RBP
547	EPRS	glutamyl-prolyl-tRNA synthetase [Source:HGNC Symbol;Acc:3418]	ENSG00000136628	established RBP
548	DHX58	DEXH (Asp-Glu-X-His) box polypeptide 58 [Source:HGNC Symbol;Acc:29517]	ENSG00000260178	18411269
549	DDX58	DEAD (Asp-Glu-Ala-Asp) box polypeptide 58 [Source:HGNC Symbol;Acc:19102]	ENSG00000107201	RIG-I, established RBP
550	IFIH1	interferon induced with helicase C domain 1 [Source:HGNC Symbol;Acc:18873]	ENSG00000115267	MDA5 23273991
551	CDK5RAP1	CDK5 regulatory subunit associated protein 1 [Source:HGNC Symbol;Acc:15880]	ENSG00000101391	This gene encodes a regulator of cyclin-dependent kinase 5 activity. This protein has also been reported to modify RNA by adding a methylthio-group and may thus have a dual function as an RNA methylthiotransferase and as an inhibitor of cyclin-dependent kinase 5 activity. Alternative splicing results in multiple transcript variants that encode different isoforms. [provided by RefSeq, May 2013
552	HABP4	hyaluronan binding protein 4 [Source:HGNC Symbol;Acc:17062]	ENSG00000130956	20436279
553	SERBP1	SERPINE1 mRNA binding protein 1 [Source:HGNC Symbol;Acc:17860]	ENSG00000142864	established RBP
554	METTL5	methyltransferase like 5 [Source:HGNC Symbol;Acc:25006] [Type: protein coding Ensembl/Havana merge]	ENSG00000138382	established RBP
555	ZCCHC7	zinc finger, CCHC domain containing 7 [Source:HGNC Symbol;Acc:26209]	ENSG00000147905	21878619
556	WDR36	WD repeat domain 36 [Source:HGNC Symbol;Acc:30696]	ENSG00000134987	UTP21yeast homolog, U3 small nucleolar RNA-associated protein 21
557	CCDC86	coiled-coil domain containing 86 [Source:HGNC Symbol;Acc:28359]	ENSG00000110104	established RBP
558	C2orf15	chromosome 2 open reading frame 15 [Source:HGNC Symbol;Acc:28436]	ENSG00000241962	by homology
559	MRPL30	mitochondrial ribosomal protein L30 [Source:HGNC Symbol;Acc:14036]	ENSG00000185414	established RBP
560	RPS26	ribosomal protein S26 [Source:HGNC Symbol;Acc:10414]	ENSG00000197728	established RBP
561	TEX13A	testis expressed 13A [Source:HGNC Symbol;Acc:11735]	ENSG00000133149	21256132
562	BARD1	BRCA1 associated RING domain 1 [Source:HGNC Symbol;Acc:952]	ENSG00000138376	12419249
563	XPO4	exportin 4 [Source:HGNC Symbol;Acc:17796]	ENSG00000132953	10944119
564	RUVBL1	RuvB-like 1 (E. coli) [Source:HGNC Symbol;Acc:10474] [Type: protein coding Ensembl/Havana merge]	ENSG00000175792	20371770
565	IMP4	IMP4, U3 small nucleolar ribonucleoprotein, homolog (yeast) [Source:HGNC Symbol;Acc:30856]	ENSG00000136718	IMP4 forms a ternary complex with IMP3 (MIM 612980) and MPP10 (MPHOSPHO10; MIM 605503) that interacts with U3 small nucleolar RNA (snoRNA), which is required for the early cleavage steps in pre-rRNA processing (Granneman et al., 2003 [PubMed 12655004]).[supplied by OMIM, Aug 2009]
566	DDX52	DEAD (Asp-Glu-Ala-Asp) box polypeptide 52 [Source:HGNC Symbol;Acc:20038]	ENSG00000141141	ROK1 yeast homolog
567	THOC1	THO complex 1 [Source:HGNC Symbol;Acc:19070]	ENSG00000079134	17190602
568	TRPT1	tRNA phosphotransferase 1 [Source:HGNC Symbol;Acc:20316]	ENSG00000149743	14504659
569	NHP2L1	NHP2 non-histone chromosome protein 2-like 1 (S. cerevisiae) [Source:HGNC Symbol;Acc:7819]	ENSG00000100138	Originally named because of its sequence similarity to the Saccharomyces cerevisiae NHP2 (non-histone protein 2), this protein appears to be a highly conserved nuclear protein that is a component of the [U4/U6.U5] tri-snRNP. It binds to the 5' stem-loop of U4 snRNA. Two transcript variants encoding the same protein have been found for this gene. [provided by RefSeq, Jul 2008]
570	EIF2B2	eukaryotic translation initiation factor 2B, subunit 2 beta, 39kDa [Source:HGNC Symbol;Acc:3258]	ENSG00000119718	eiF2B complex
571	RNF113B	ring finger protein 113B [Source:HGNC Symbol;Acc:17267]	ENSG00000139797	by homology
572	RNF113A	ring finger protein 113A [Source:HGNC Symbol;Acc:12974]	ENSG00000125352	by homology, 11884590, Cwc24
573	INTS10	integrator complex subunit 10 [Source:HGNC Symbol;Acc:25548] [Type: protein coding Ensembl/Havana merge]	ENSG00000104613	established RBP
574	LENG9	Leukocyte receptor cluster (LRC) member 9 [Source:UniProtKB/TrEMBL;Acc:B0VJZ1]	ENSG00000262887	by homology
575	RPS29	ribosomal protein S29 [Source:HGNC Symbol;Acc:10419]	ENSG00000213741	established RBP
576	NOP16	NOP16 nucleolar protein [Source:HGNC Symbol;Acc:26934]	ENSG00000048162	11583614
577	U2AF1	U2 small nuclear RNA auxiliary factor 1 [Source:HGNC Symbol;Acc:12453]	ENSG00000160201	binds polypyrimidine tracts in introns
578	U2AF1L4	U2 small nuclear RNA auxiliary factor 1-like 4 [Source:HGNC Symbol;Acc:23020]	ENSG00000161265	established RBP
579	RANBP6	RAN binding protein 6 [Source:HGNC Symbol;Acc:9851]	ENSG00000137040	by homology
580	IPO5	importin 5 [Source:HGNC Symbol;Acc:6402]	ENSG00000065150	Nucleocytoplasmic transport, a signal- and energy-dependent process, takes place through nuclear pore complexes embedded in the nuclear envelope. The import of proteins containing a nuclear localization signal (NLS) requires the NLS import receptor, a heterodimer of importin alpha and beta subunits also known as karyopherins. Importin alpha binds the NLS-containing cargo in the cytoplasm and impo…
581	THOC7	THO complex 7 homolog (Drosophila) [Source:HGNC Symbol;Acc:29874]	ENSG00000163634	19059247
582	DNMT3B	DNA (cytosine-5-)-methyltransferase 3 beta [Source:HGNC Symbol;Acc:2979]	ENSG00000088305	20952535
583	GFM1	G elongation factor, mitochondrial 1 [Source:HGNC Symbol;Acc:13780]	ENSG00000168827	This gene encodes one of the mitochondrial translation elongation factors. Its role in the regulation of normal mitochondrial function and in different disease states attributed to mitochondrial dysfunction is not known. [provided by RefSeq, Jul 2008]
584	RNASE9	ribonuclease, RNase A family, 9 (non-active) [Source:HGNC Symbol;Acc:20673]	ENSG00000188655	established RBP
585	PLRG1	pleiotropic regulator 1 [Source:HGNC Symbol;Acc:9089]	ENSG00000171566	This gene encodes a core component of the cell division cycle 5-like (CDC5L) complex. The CDC5L complex is part of the spliceosome and is required for pre-mRNA splicing. The encoded protein plays a critical role in alternative splice site selection. Alternatively spliced transcript variants encoding multiple isoforms have been observed for this gene. [provided by RefSeq, Jan 2011]
586	REXO1	REX1, RNA exonuclease 1 homolog (S. cerevisiae) [Source:HGNC Symbol;Acc:24616]	ENSG00000079313	Rex1p
587	ZC3HAV1L	zinc finger CCCH-type, antiviral 1-like [Source:HGNC Symbol;Acc:22423] [Type: protein coding Ensembl/Havana merge]	ENSG00000146858	established RBP
588	LSM14A	LSM14A, SCD6 homolog A (S. cerevisiae) [Source:HGNC Symbol;Acc:24489]	ENSG00000262860	16484376
589	LSM14B	LSM14B, SCD6 homolog B (S. cerevisiae) [Source:HGNC Symbol;Acc:15887]	ENSG00000149657	established RBP
590	LUZP4	leucine zipper protein 4 [Source:HGNC Symbol;Acc:24971]	ENSG00000267900	This gene encodes a protein which contains two sets of heptad repeats in the N-terminus; the C-terminal most repeats form a leucine zipper domain. The presence of a leucine zipper domain suggests the protein may have DNA-binding activity and the protein has been shown to localize with a spliceosome protein (PMID: 12032826). [provided by RefSeq, Aug 2011]
591	TDRD6	tudor domain containing 6 [Source:HGNC Symbol;Acc:21339]	ENSG00000180113	19345099
592	TDRD15	tudor domain containing 15 [Source:HGNC Symbol;Acc:45037]	ENSG00000218819	established RBP
593	MRPS22	mitochondrial ribosomal protein S22 [Source:HGNC Symbol;Acc:14508]	ENSG00000175110	established RBP
594	EEF1B2	eukaryotic translation elongation factor 1 beta 2 [Source:HGNC Symbol;Acc:3208]	ENSG00000114942	established RBP
595	EEF1D	eukaryotic translation elongation factor 1 delta (guanine nucleotide exchange protein) [Source:HGNC Symbol;Acc:3211]	ENSG00000104529	This gene encodes a subunit of the elongation factor-1 complex, which is responsible for the enzymatic delivery of aminoacyl tRNAs to the ribosome. This subunit, delta, functions as guanine nucleotide exchange factor. It is reported that following HIV-1 infection, this subunit interacts with HIV-1 Tat. This interaction results in repression of translation of host cell proteins and enhanced transl…
596	SIDT1	SID1 transmembrane family, member 1 [Source:HGNC Symbol;Acc:25967]	ENSG00000072858	15850781
597	SIDT2	SID1 transmembrane family, member 2 [Source:HGNC Symbol;Acc:24272]	ENSG00000149577	by homology
598	TRMT44	tRNA methyltransferase 44 homolog (S. cerevisiae) [Source:HGNC Symbol;Acc:26653]	ENSG00000155275	The protein encoded by this gene is a putative tRNA methyltransferase found in the cytoplasm. Defects in this gene may be a cause of partial epilepsy with pericentral spikes (PEPS), but that has not been proven definitively. [provided by RefSeq, May 2012]
599	GPATCH8	G patch domain containing 8 [Source:HGNC Symbol;Acc:29066]	ENSG00000186566	established RBP
600	WDR4	WD repeat domain 4 [Source:HGNC Symbol;Acc:12756]	ENSG00000160193	12403464
601	SLIRP	SRA stem-loop interacting RNA binding protein [Source:HGNC Symbol;Acc:20495]	ENSG00000119705	Steroid receptor RNA activator (SRA, or SRA1; MIM 603819) is a complex RNA molecule containing multiple stable stem-loop structures that functions in coactivation of nuclear receptors. SLIRP interacts with stem-loop structure-7 of SRA (STR7) and modulates nuclear receptor transactivation (Hatchell et al., 2006 [PubMed 16762838]).[supplied by OMIM, Mar 2008]
602	ATXN1	ataxin 1 [Source:HGNC Symbol;Acc:10548]	ENSG00000124788	15615787, 11136710
603	ATXN1L	ataxin 1-like [Source:HGNC Symbol;Acc:33279]	ENSG00000224470	established RBP
604	YTHDF1	YTH domain family, member 1 [Source:HGNC Symbol;Acc:15867]	ENSG00000149658	established RBP
605	YTHDF2	YTH domain family, member 2 [Source:HGNC Symbol;Acc:31675]	ENSG00000198492	established RBP
606	YTHDF3	YTH domain family, member 3 [Source:HGNC Symbol;Acc:26465]	ENSG00000185728	established RBP
607	LRPPRC	leucine-rich pentatricopeptide repeat containing [Source:HGNC Symbol;Acc:15714]	ENSG00000138095	22045337
608	TFIP11	tuftelin interacting protein 11 [Source:HGNC Symbol;Acc:17165]	ENSG00000100109	TFIP11 is a nuclear speckle-localized protein that may play a role in spliceosome disassembly in Cajal bodies (Stanek et al., 2008 [PubMed 18367544]).[supplied by OMIM, Apr 2009]
609	ILF2	interleukin enhancer binding factor 2 [Source:HGNC Symbol;Acc:6037]	ENSG00000143621	23129811
610	STRBP	spermatid perinuclear RNA binding protein [Source:HGNC Symbol;Acc:16462]	ENSG00000165209	by homology
611	ILF3	interleukin enhancer binding factor 3, 90kDa [Source:HGNC Symbol;Acc:6038]	ENSG00000129351	This gene encodes a double-stranded RNA (dsRNA) binding protein that complexes with other proteins, dsRNAs, small noncoding RNAs, and mRNAs to regulate gene expression and stabilize mRNAs. This protein was first discovered to be a subunit of the nuclear factor of activated T-cells (NFAT); a transcription factor required for T-cell expression of interleukin 2. NFAT is a heterodimer of 45 kDa and 9…
612	TCERG1	transcription elongation regulator 1 [Source:HGNC Symbol;Acc:15630]	ENSG00000113649	18187414, 23436654
613	NXF5	nuclear RNA export factor 5 [Source:HGNC Symbol;Acc:8075]	ENSG00000126952	11566096
614	NXF2B	nuclear RNA export factor 2B [Source:HGNC Symbol;Acc:23984]	ENSG00000185945	established RBP
615	NXF2	HCG2045905, isoform CRA_a [Source:UniProtKB/TrEMBL;Acc:D3DX98]	ENSG00000269437	This gene encodes a member of a family of nuclear RNA export proteins. The encoded protein is associated with the nuclear envelope and aids in the export of mRNAs. There is a closely related paralog of this gene located adjacent on chromosome X and on the opposite strand. [provided by RefSeq, Aug 2013]
616	NXF1	nuclear RNA export factor 1 [Source:HGNC Symbol;Acc:8071]	ENSG00000162231	This gene is one member of a family of nuclear RNA export factor genes. Common domain features of this family are a noncanonical RNP-type RNA-binding domain (RBD), 4 leucine-rich repeats (LRRs), a nuclear transport factor 2 (NTF2)-like domain that allows heterodimerization with NTF2-related export protein-1 (NXT1), and a ubiquitin-associated domain that mediates interactions with nucleoporins. Th…
617	NXF3	nuclear RNA export factor 3 [Source:HGNC Symbol;Acc:8073]	ENSG00000147206	This gene is one member of a family of nuclear RNA export factor genes. Common domain features of this family are a noncanonical RNP-type RNA-binding domain (RBD), 4 leucine-rich repeats (LRRs), a nuclear transport factor 2 (NTF2)-like domain that allows heterodimerization with NTF2-related export protein-1 (NXT1), and a ubiquitin-associated domain that mediates interactions with nucleoporins. Th…
618	ZRSR1	zinc finger (CCCH type), RNA-binding motif and serine/arginine rich 1 [Source:HGNC Symbol;Acc:12456]	ENSG00000212643	by homology, 12558503
619	ZRSR2	zinc finger (CCCH type), RNA-binding motif and serine/arginine rich 2 [Source:HGNC Symbol;Acc:23019]	ENSG00000169249	This gene encodes an essential splicing factor. The encoded protein associates with the U2 auxiliary factor heterodimer, which is required for the recognition of a functional 3' splice site in pre-mRNA splicing, and may play a role in network interactions during spliceosome assembly. [provided by RefSeq, Jul 2008
620	MRPL35	mitochondrial ribosomal protein L35 [Source:HGNC Symbol;Acc:14489]	ENSG00000132313	established RBP
621	RRS1	RRS1 ribosome biogenesis regulator homolog (S. cerevisiae) [Source:HGNC Symbol;Acc:17083]	ENSG00000179041	RRS1 yeast homolog 17938242
622	PRKDC	protein kinase, DNA-activated, catalytic polypeptide [Source:HGNC Symbol;Acc:9413]	ENSG00000253729	14704337
623	NOC2L	nucleolar complex associated 2 homolog (S. cerevisiae) [Source:HGNC Symbol;Acc:24517]	ENSG00000188976	NOC 2 homolog yeast, 22658674, 22681889
624	MTIF3	mitochondrial translational initiation factor 3 [Source:HGNC Symbol;Acc:29788]	ENSG00000122033	12095986
625	NOL11	nucleolar protein 11 [Source:HGNC Symbol;Acc:24557]	ENSG00000130935	22916032
626	EXOSC3	exosome component 3 [Source:HGNC Symbol;Acc:17944]	ENSG00000107371	established RBP
627	PNPT1	polyribonucleotide nucleotidyltransferase 1 [Source:HGNC Symbol;Acc:23166]	ENSG00000138035	established RBP
628	TSNAX	translin-associated factor X [Source:HGNC Symbol;Acc:12380]	ENSG00000116918	22773104
629	RIOK1	RIO kinase 1 [Source:HGNC Symbol;Acc:18656]	ENSG00000124784	22072790
630	RIOK3	RIO kinase 3 [Source:HGNC Symbol;Acc:11451]	ENSG00000101782	22418843
631	PIWIL1	piwi-like 1 (Drosophila) [Source:HGNC Symbol;Acc:9007]	ENSG00000125207	established RBP
632	PIWIL2	piwi-like 2 (Drosophila) [Source:HGNC Symbol;Acc:17644]	ENSG00000197181	established RBP
633	PIWIL3	piwi-like 3 (Drosophila) [Source:HGNC Symbol;Acc:18443]	ENSG00000184571	established RBP
634	PIWIL4	piwi-like 4 (Drosophila) [Source:HGNC Symbol;Acc:18444]	ENSG00000134627	established RBP
635	PEG10	paternally expressed 10 [Source:HGNC Symbol;Acc:14005]	ENSG00000242265	22658674, 22681889
636	ZCCHC5	zinc finger, CCHC domain containing 5 [Source:HGNC Symbol;Acc:22997]	ENSG00000179300	established RBP
637	POP7	processing of precursor 7, ribonuclease P/MRP subunit (S. cerevisiae) [Source:HGNC Symbol;Acc:19949]	ENSG00000172336	established RBP
638	FASTKD3	FAST kinase domains 3 [Source:HGNC Symbol;Acc:28758]	ENSG00000124279	15501674
639	TBRG4	transforming growth factor beta regulator 4 [Source:HGNC Symbol;Acc:17443]	ENSG00000136270	by homology
640	FASTK	Fas-activated serine/threonine kinase [Source:HGNC Symbol;Acc:24676]	ENSG00000164896	established RBP
641	TRMT13	tRNA methyltransferase 13 homolog (S. cerevisiae) [Source:HGNC Symbol;Acc:25502]	ENSG00000122435	2'-O-methyltransferase; responsible for modification of tRNA at position 4; C-terminal domain has similarity to Rossmann-fold (RFM) superfamily of RNA methyltransferases
642	IREB2	iron-responsive element binding protein 2 [Source:HGNC Symbol;Acc:6115]	ENSG00000136381	ACO3
643	ACO1	aconitase 1, soluble [Source:HGNC Symbol;Acc:117]	ENSG00000122729	The protein encoded by this gene is a bifunctional, cytosolic protein that functions as an essential enzyme in the TCA cycle and interacts with mRNA to control the levels of iron inside cells. When cellular iron levels are high, this protein binds to a 4Fe-4S cluster and functions as an aconitase. Aconitases are iron-sulfur proteins that function to catalyze the conversion of citrate to isocitrat…
644	ZCCHC3	zinc finger, CCHC domain containing 3 [Source:HGNC Symbol;Acc:16230]	ENSG00000177764	established RBP
645	SNUPN	snurportin 1 [Source:HGNC Symbol;Acc:14245]	ENSG00000169371	The nuclear import of the spliceosomal snRNPs U1, U2, U4 and U5, is dependent on the presence of a complex nuclear localization signal. The latter is composed of the 5'-2,2,7-terminal trimethylguanosine (m3G) cap structure of the U snRNA and the Sm core domain. The protein encoded by this gene interacts specifically with m3G-cap and functions as an snRNP-specific nuclear import receptor. Alternat…
646	PTRHD1	peptidyl-tRNA hydrolase domain containing 1 [Source:HGNC Symbol;Acc:33782]	ENSG00000184924	established RBP
647	HARS	histidyl-tRNA synthetase [Source:HGNC Symbol;Acc:4816]	ENSG00000170445	established RBP
648	HARS2	histidyl-tRNA synthetase 2, mitochondrial [Source:HGNC Symbol;Acc:4817]	ENSG00000112855	established RBP
649	HNRNPK	heterogeneous nuclear ribonucleoprotein K [Source:HGNC Symbol;Acc:5044]	ENSG00000165119	established RBP
650	PCBP1	poly(rC) binding protein 1 [Source:HGNC Symbol;Acc:8647]	ENSG00000169564	established RBP
651	PCBP2	poly(rC) binding protein 2 [Source:HGNC Symbol;Acc:8648]	ENSG00000197111	established RBP
652	PCBP3	poly(rC) binding protein 3 [Source:HGNC Symbol;Acc:8651]	ENSG00000183570	established RBP
653	PCBP4	poly(rC) binding protein 4 [Source:HGNC Symbol;Acc:8652]	ENSG00000090097	established RBP
654	AQR	aquarius homolog (mouse) [Source:HGNC Symbol;Acc:29513]	ENSG00000021776	16949364
655	ICT1	immature colon carcinoma transcript 1 [Source:HGNC Symbol;Acc:5359]	ENSG00000167862	20186120
656	UNK	unkempt homolog (Drosophila) [Source:HGNC Symbol;Acc:29369]	ENSG00000132478	by homology
657	UNKL	unkempt homolog (Drosophila)-like [Source:HGNC Symbol;Acc:14184]	ENSG00000059145	by homology
658	CEBPZ	CCAAT/enhancer binding protein (C/EBP), zeta [Source:HGNC Symbol;Acc:24218]	ENSG00000115816	MAK21 yeast homolog
659	MRPS9	mitochondrial ribosomal protein S9 [Source:HGNC Symbol;Acc:14501]	ENSG00000135972	established RBP
660	THG1L	tRNA-histidine guanylyltransferase 1-like (S. cerevisiae) [Source:HGNC Symbol;Acc:26053]	ENSG00000113272	tRNAHis guanylyltransferase; adds a guanosine residue to the 5' end of tRNAH is after transcription and RNase P cleavage; can also catalyze reverse (3'-5') polymerization with certain substrates in a template-dependent reaction; couples nuclear division and migration to cell budding and cytokinesis; essential enzyme conserved among eukaryotes.
661	ZCCHC13	zinc finger, CCHC domain containing 13 [Source:HGNC Symbol;Acc:31749]	ENSG00000187969	by homology
662	CNBP	CCHC-type zinc finger, nucleic acid binding protein [Source:HGNC Symbol;Acc:13164]	ENSG00000169714	This gene encodes a nucleic-acid binding protein with seven zinc-finger domains. The protein has a preference for binding single stranded DNA and RNA. The protein functions in cap-independent translation of ornithine decarboxylase mRNA, and may also function in sterol-mediated transcriptional regulation. A CCTG expansion in the first intron of this gene results in myotonic dystrophy type 2. Multi…
663	SRRT	serrate RNA effector molecule homolog (Arabidopsis) [Source:HGNC Symbol;Acc:24101]	ENSG00000087087	19632182, 22244333
664	CD2BP2	CD2 (cytoplasmic tail) binding protein 2 [Source:HGNC Symbol;Acc:1656]	ENSG00000169217	15840814
665	SNRPG	small nuclear ribonucleoprotein polypeptide G [Source:HGNC Symbol;Acc:11163]	ENSG00000143977	established RBP
666	APTX	aprataxin [Source:HGNC Symbol;Acc:15984]	ENSG00000137074	24362567
667	RPL17	ribosomal protein L17 [Source:HGNC Symbol;Acc:10307]	ENSG00000265681	established RBP
668	BMS1	BMS1 homolog, ribosome assembly protein (yeast) [Source:HGNC Symbol;Acc:23505]	ENSG00000165733	established RBP
669	SARS	seryl-tRNA synthetase [Source:HGNC Symbol;Acc:10537]	ENSG00000031698	established RBP
670	SARS2	Serine--tRNA ligase, mitochondrial [Source:UniProtKB/TrEMBL;Acc:E7EX87]	ENSG00000269547	established RBP
671	PAIP2	poly(A) binding protein interacting protein 2 [Source:HGNC Symbol;Acc:17970]	ENSG00000120727	15175342
672	PAIP2B	poly(A) binding protein interacting protein 2B [Source:HGNC Symbol;Acc:29200]	ENSG00000124374	20739757
673	GEMIN4	gem (nuclear organelle) associated protein 4 [Source:HGNC Symbol;Acc:15717] [Type: protein coding Ensembl/Havana merge]	ENSG00000179409	established RBP
674	PNRC2	proline-rich nuclear receptor coactivator 2 [Source:HGNC Symbol;Acc:23158]	ENSG00000189266	23085078
675	FASTKD2	FAST kinase domains 2 [Source:HGNC Symbol;Acc:29160]	ENSG00000118246	15501674
676	GEMIN6	gem (nuclear organelle) associated protein 6 [Source:HGNC Symbol;Acc:20044]	ENSG00000152147	established RBP
677	DDX20	DEAD (Asp-Glu-Ala-Asp) box polypeptide 20 [Source:HGNC Symbol;Acc:2743]	ENSG00000064703	22445758 This gene encodes a DEAD box protein, which has an ATPase activity and is a component of the survival of motor neurons (SMN) complex. This protein interacts directly with SMN, the spinal muscular atrophy gene product, and may play a catalytic role in the function of the SMN complex on RNPs. [provided by RefSeq, Jul 2008]
678	DDX39A	DEAD (Asp-Glu-Ala-Asp) box polypeptide 39A [Source:HGNC Symbol;Acc:17821]	ENSG00000123136	established RBP
679	DDX39B	DEAD (Asp-Glu-Ala-Asp) box polypeptide 39B [Source:HGNC Symbol;Acc:13917]	ENSG00000237889	established RBP
680	DHX37	DEAH (Asp-Glu-Ala-His) box polypeptide 37 [Source:HGNC Symbol;Acc:17210]	ENSG00000150990	ECM16
681	ZNF346	zinc finger protein 346 [Source:HGNC Symbol;Acc:16403]	ENSG00000113761	established RBP
682	MRPL50	mitochondrial ribosomal protein L50 [Source:HGNC Symbol;Acc:16654]	ENSG00000136897	established RBP
683	RNASE1	ribonuclease, RNase A family, 1 (pancreatic) [Source:HGNC Symbol;Acc:10044]	ENSG00000129538	established RBP
684	RNASE2	ribonuclease, RNase A family, 2 (liver, eosinophil-derived neurotoxin) [Source:HGNC Symbol;Acc:10045]	ENSG00000169385	established RBP
685	RNASE3	ribonuclease, RNase A family, 3 [Source:HGNC Symbol;Acc:10046]	ENSG00000169397	established RBP
686	RNASE4	ribonuclease, RNase A family, 4 [Source:HGNC Symbol;Acc:10047]	ENSG00000258818	established RBP
687	RNASE6	ribonuclease, RNase A family, k6 [Source:HGNC Symbol;Acc:10048]	ENSG00000169413	established RBP
688	RNASE7	ribonuclease, RNase A family, 7 [Source:HGNC Symbol;Acc:19278]	ENSG00000165799	established RBP
689	RNASE8	ribonuclease, RNase A family, 8 [Source:HGNC Symbol;Acc:19277]	ENSG00000173431	established RBP
690	ANG	angiogenin, ribonuclease, RNase A family, 5 [Source:HGNC Symbol;Acc:483]	ENSG00000214274	established RBP
691	DYNC1H1	dynein, cytoplasmic 1, heavy chain 1 [Source:HGNC Symbol;Acc:2961]	ENSG00000197102	22658674, 22681889
692	FTSJ3	FtsJ homolog 3 (E. coli) [Source:HGNC Symbol;Acc:17136]	ENSG00000108592	SPB1 yeast homolog
693	SF3B2	splicing factor 3b, subunit 2, 145kDa [Source:HGNC Symbol;Acc:10769]	ENSG00000087365	This gene encodes subunit 2 of the splicing factor 3b protein complex. Splicing factor 3b, together with splicing factor 3a and a 12S RNA unit, forms the U2 small nuclear ribonucleoproteins complex (U2 snRNP). The splicing factor 3b/3a complex binds pre-mRNA upstream of the intron's branch site in a sequence-independent manner and may anchor the U2 snRNP to the pre-mRNA. Splicing factor 3b is als…
694	CTU2	cytosolic thiouridylase subunit 2 homolog (S. pombe) [Source:HGNC Symbol;Acc:28005]	ENSG00000174177	23874237, 18391219
695	XPOT	exportin, tRNA [Source:HGNC Symbol;Acc:12826]	ENSG00000184575	This gene encodes a protein belonging to the RAN-GTPase exportin family that mediates export of tRNA from the nucleus to the cytoplasm. Translocation of tRNA to the cytoplasm occurs once exportin has bound both tRNA and GTP-bound RAN. [provided by RefSeq, Jul 2008
696	RBMXL1	RNA binding motif protein, X-linked-like 1 [Source:HGNC Symbol;Acc:25073]	ENSG00000213516	by homology
697	RBMXL2	RNA binding motif protein, X-linked-like 2 [Source:HGNC Symbol;Acc:17886]	ENSG00000170748	by homology
698	RBMXL3	RNA binding motif protein, X-linked-like 3 [Source:HGNC Symbol;Acc:26859]	ENSG00000175718	by homology
699	RBMY1A1	RNA binding motif protein, Y-linked, family 1, member A1 [Source:HGNC Symbol;Acc:9912]	ENSG00000234414	by homology
700	RBMY1B	RNA binding motif protein, Y-linked, family 1, member B [Source:HGNC Symbol;Acc:23914]	ENSG00000242875	by homology
701	RBMY1D	RNA binding motif protein, Y-linked, family 1, member D [Source:HGNC Symbol;Acc:23915]	ENSG00000244395	by homology
702	RBMY1E	RNA binding motif protein, Y-linked, family 1, member E [Source:HGNC Symbol;Acc:23916]	ENSG00000242389	by homology
703	RBMY1F	RNA binding motif protein, Y-linked, family 1, member F [Source:HGNC Symbol;Acc:23974]	ENSG00000169800	by homology
704	RBMY1J	RNA binding motif protein, Y-linked, family 1, member J [Source:HGNC Symbol;Acc:23917]	ENSG00000226941	by homology
705	RBMX	RNA binding motif protein, X-linked [Source:HGNC Symbol;Acc:9910]	ENSG00000147274	established RBP
706	PPP1R10	protein phosphatase 1, regulatory subunit 10 [Source:HGNC Symbol;Acc:9284]	ENSG00000235291	12574161
707	PRR3	proline rich 3 [Source:HGNC Symbol;Acc:21149]	ENSG00000206491	by homolohy
708	DKC1	dyskeratosis congenita 1, dyskerin [Source:HGNC Symbol;Acc:2890]	ENSG00000130826	established RBP
709	MRPL17	mitochondrial ribosomal protein L17 [Source:HGNC Symbol;Acc:14053]	ENSG00000158042	established RBP
710	TRA2A	transformer 2 alpha homolog (Drosophila) [Source:HGNC Symbol;Acc:16645]	ENSG00000164548	This gene is a member of the transformer 2 homolog family and encodes a protein with several RRM (RNA recognition motif) domains. This phosphorylated nuclear protein binds to specific RNA sequences and plays a role in the regulation of pre-mRNA splicing. Alternatively spliced transcript variants have been found for this gene. [provided by RefSeq, Sep 2013]
711	TRA2B	transformer 2 beta homolog (Drosophila) [Source:HGNC Symbol;Acc:10781]	ENSG00000136527	This gene is a member of the transformer 2 homolog family and encodes a protein with several RRM (RNA recognition motif) domains. This phosphorylated nuclear protein binds to specific RNA sequences and plays a role in the regulation of pre-mRNA splicing. Alternatively spliced transcript variants have been found for this gene. [provided by RefSeq, Sep 2013]
712	RPL26L1	ribosomal protein L26-like 1 [Source:HGNC Symbol;Acc:17050]	ENSG00000037241	established RBP
713	RPL26	ribosomal protein L26 [Source:HGNC Symbol;Acc:10327]	ENSG00000161970	established RBP
714	AUH	AU RNA binding protein/enoyl-CoA hydratase [Source:HGNC Symbol;Acc:890] [Type: protein coding Ensembl/Havana merge]	ENSG00000148090	established RBP
715	EIF3C	eukaryotic translation initiation factor 3, subunit C [Source:HGNC Symbol;Acc:3279]	ENSG00000184110	24092755
716	EIF3CL	eukaryotic translation initiation factor 3, subunit C-like [Source:HGNC Symbol;Acc:26347]	ENSG00000205609	24092755
717	SCAF8	SR-related CTD-associated factor 8 [Source:HGNC Symbol;Acc:20959]	ENSG00000213079	18550522
718	SCAF4	SR-related CTD-associated factor 4 [Source:HGNC Symbol;Acc:19304]	ENSG00000156304	This gene likely encodes a member of the arginine/serine-rich splicing factor family. A similar protein in Rat appears to bind the large subunit of RNA polymerase II and provide a link between transcription and pre-mRNA splicing. Alternatively spliced transcript variants have been described. [provided by RefSeq, Feb 2009]
719	EEF2K	eukaryotic elongation factor-2 kinase [Source:HGNC Symbol;Acc:24615]	ENSG00000103319	phosphorylates EEF2 thereby inhibiting translation
720	RPL6	ribosomal protein L6 [Source:HGNC Symbol;Acc:10362]	ENSG00000089009	established RBP
721	MRPL11	mitochondrial ribosomal protein L11 [Source:HGNC Symbol;Acc:14042]	ENSG00000174547	established RBP
722	G3BP1	GTPase activating protein (SH3 domain) binding protein 1 [Source:HGNC Symbol;Acc:30292]	ENSG00000145907	established RBP
723	G3BP2	GTPase activating protein (SH3 domain) binding protein 2 [Source:HGNC Symbol;Acc:30291]	ENSG00000138757	established RBP
724	MRPS26	mitochondrial ribosomal protein S26 [Source:HGNC Symbol;Acc:14045]	ENSG00000125901	established RBP
725	SF3B5	splicing factor 3b, subunit 5, 10kDa [Source:HGNC Symbol;Acc:21083]	ENSG00000169976	15146077
726	DHX34	DEAH (Asp-Glu-Ala-His) box polypeptide 34 [Source:HGNC Symbol;Acc:16719]	ENSG00000134815	23828042
727	UTP23	UTP23, small subunit (SSU) processome component, homolog (yeast) [Source:HGNC Symbol;Acc:28224]	ENSG00000147679	established RBP
728	SNRNP48	small nuclear ribonucleoprotein 48kDa (U11/U12) [Source:HGNC Symbol;Acc:21368]	ENSG00000168566	established RBP
729	PRPF38B	PRP38 pre-mRNA processing factor 38 (yeast) domain containing B [Source:HGNC Symbol;Acc:25512]	ENSG00000134186	Unique component of the U4/U6.U5 tri-snRNP particle; tri-snRNP is required for conformational changes which result in the catalytic activation of the spliceosome; dispensable for spliceosome assembly
730	HEXIM1	hexamethylene bis-acetamide inducible 1 [Source:HGNC Symbol;Acc:24953]	ENSG00000186834	14580347
731	HEXIM2	hexamethylene bis-acetamide inducible 2 [Source:HGNC Symbol;Acc:28591]	ENSG00000168517	21853533
732	SRRM2	serine/arginine repetitive matrix 2 [Source:HGNC Symbol;Acc:16639]	ENSG00000167978	10668804
733	SRRM3	serine/arginine repetitive matrix 3 [Source:HGNC Symbol;Acc:26729]	ENSG00000262321	by homology
734	PIH1D3	PIH1 domain containing 3 [Source:HGNC Symbol;Acc:28570]	ENSG00000080572	established RBP
735	DHX40	DEAH (Asp-Glu-Ala-His) box polypeptide 40 [Source:HGNC Symbol;Acc:18018]	ENSG00000108406	PRP16 yeast homolog
736	DHX38	DEAH (Asp-Glu-Ala-His) box polypeptide 38 [Source:HGNC Symbol;Acc:17211]	ENSG00000140829	This protein resembles yeast Prp16 more closely than other DEAD/H family members. It is an ATPase and essential for the catalytic step II in pre-mRNA splicing process. [provided by RefSeq, Jul 2008]
737	TRMT61B	tRNA methyltransferase 61 homolog B (S. cerevisiae) [Source:HGNC Symbol;Acc:26070]	ENSG00000171103	23097428
738	CSDC2	cold shock domain containing C2, RNA binding [Source:HGNC Symbol;Acc:30359]	ENSG00000172346	12767259
739	CARHSP1	calcium regulated heat stable protein 1, 24kDa [Source:HGNC Symbol;Acc:17150]	ENSG00000153048	21078874
740	POP4	processing of precursor 4, ribonuclease P/MRP subunit (S. cerevisiae) [Source:HGNC Symbol;Acc:30081]	ENSG00000105171	This gene encodes one of the protein subunits of the small nucleolar ribonucleoprotein complexes: the endoribonuclease for mitochondrial RNA processing complex and the ribonuclease P complex. The encoded protein is localized to the nucleus and associates directly with the RNA component of these complexes. This protein is involved in processing of precursor RNAs. Alternative splicing results in mu…
741	LARP6	La ribonucleoprotein domain family, member 6 [Source:HGNC Symbol;Acc:24012]	ENSG00000166173	24469459
742	RNPC3	RNA-binding region (RNP1, RRM) containing 3 [Source:HGNC Symbol;Acc:18666]	ENSG00000185946	Two types of spliceosomes catalyze splicing of pre-mRNAs. The major U2-type spliceosome is found in all eukaryotes and removes U2-type introns, which represent more than 99% of pre-mRNA introns. The minor U12-type spliceosome is found in some eukaryotes and removes U12-type introns, which are rare and have distinct splice consensus signals. The U12-type spliceosome consists of several small nucle…
743	RPL30	ribosomal protein L30 [Source:HGNC Symbol;Acc:10333]	ENSG00000156482	established RBP
744	RUVBL2	RuvB-like 2 (E. coli) [Source:HGNC Symbol;Acc:10475] [Type: protein coding Ensembl/Havana merge]	ENSG00000183207	20371770
745	DRG1	developmentally regulated GTP binding protein 1 [Source:HGNC Symbol;Acc:3029]	ENSG00000185721	RBG1, 19819225
746	TRIM25	tripartite motif containing 25 [Source:HGNC Symbol;Acc:12932]	ENSG00000121060	23912277
747	RQCD1	RCD1 required for cell differentiation1 homolog (S. pombe) [Source:HGNC Symbol;Acc:10445]	ENSG00000144580	UniProtKB/Swiss-Prot: RCD1_HUMAN, Q92600
748	MRPS18C	mitochondrial ribosomal protein S18C [Source:HGNC Symbol;Acc:16633]	ENSG00000163319	established RBP
749	MRPL45	mitochondrial ribosomal protein L45 [Source:HGNC Symbol;Acc:16651]	ENSG00000174100	established RBP
750	RPLP2	ribosomal protein, large, P2 [Source:HGNC Symbol;Acc:10377]	ENSG00000177600	established RBP
751	SRP19	signal recognition particle 19kDa [Source:HGNC Symbol;Acc:11300]	ENSG00000153037	The signal recognition particle (SRP) binds to the signal peptide of proteins as they are being translated. The binding of the SRP halts translation and the complex is then transported to the endoplasmic reticulum's cytoplasmic surface. The SRP then aids translocation of the protein through the ER membrane. The SRP is a ribonucleoprotein that is composed of a small RNA and several proteins. One o…
752	RPS24	ribosomal protein S24 [Source:HGNC Symbol;Acc:10411]	ENSG00000138326	established RBP
753	AKAP17A	A kinase (PRKA) anchor protein 17A [Source:HGNC Symbol;Acc:18783]	ENSG00000197976	19840947
754	NXT2	nuclear transport factor 2-like export factor 2 [Source:HGNC Symbol;Acc:18151]	ENSG00000101888	The protein encoded by this gene contains a nuclear transport factor 2 (NTF2) domain, which plays an important role in the trafficking of macromolecules, ions, and small molecules between the cytoplasm and nucleus. This protein may also have a role in mRNA nuclear export. Alternatively spliced transcript variants encoding different isoforms have been noted for this gene. [provided by RefSeq, Jun …
755	NXT1	NTF2-like export factor 1 [Source:HGNC Symbol;Acc:15913]	ENSG00000132661	The protein encoded by this gene is located in the nuclear envelope. It has protein similarity to nuclear transport factor 2. This protein functions as a nuclear export factor in both RAN (Ras-related nuclear protein)- and CRM1 (required for chromosome region maintenance)-dependent pathways. It is found to stimulate the export of U1 snRNA in RAN- and CRM1-dependent pathways and the export of tRNA…
756	MRPL9	mitochondrial ribosomal protein L9 [Source:HGNC Symbol;Acc:14277]	ENSG00000143436	established RBP
757	RPL27	ribosomal protein L27 [Source:HGNC Symbol;Acc:10328]	ENSG00000131469	established RBP
758	RPL24	ribosomal protein L24 [Source:HGNC Symbol;Acc:10325]	ENSG00000114391	established RBP
759	CNOT10	CCR4-NOT transcription complex, subunit 10 [Source:HGNC Symbol;Acc:23817]	ENSG00000182973	established RBP
760	ABT1	activator of basal transcription 1 [Source:HGNC Symbol;Acc:17369]	ENSG00000146109	by domain, 22658674, 22681889
761	DDX25	DEAD (Asp-Glu-Ala-Asp) box helicase 25 [Source:HGNC Symbol;Acc:18698]	ENSG00000109832	19875492
762	DDX19A	DEAD (Asp-Glu-Ala-Asp) box polypeptide 19A [Source:HGNC Symbol;Acc:25628]	ENSG00000168872	established RBP
763	DDX19B	Uncharacterized protein [Source:UniProtKB/TrEMBL;Acc:H3BN59]	ENSG00000260537	established RBP
764	MRPS30	mitochondrial ribosomal protein S30 [Source:HGNC Symbol;Acc:8769]	ENSG00000112996	established RBP
765	SMG1	smg-1 homolog, phosphatidylinositol 3-kinase-related kinase (C. elegans) [Source:HGNC Symbol;Acc:30045]	ENSG00000157106	This gene encodes a protein involved in nonsense-mediated mRNA decay (NMD) as part of the mRNA surveillance complex. The protein has kinase activity and is thought to function in NMD by phosphorylating the regulator of nonsense transcripts 1 protein. Alternatively spliced transcript variants have been described, but their full-length nature has yet to be determined. [provided by RefSeq, Mar 2013]
766	EXOSC5	exosome component 5 [Source:HGNC Symbol;Acc:24662]	ENSG00000077348	established RBP
767	AIMP2	aminoacyl tRNA synthetase complex-interacting multifunctional protein 2 [Source:HGNC Symbol;Acc:20609]	ENSG00000106305	established RBP
768	BZW2	basic leucine zipper and W2 domains 2 [Source:HGNC Symbol;Acc:18808]	ENSG00000136261	21745818
769	BZW1	basic leucine zipper and W2 domains 1 [Source:HGNC Symbol;Acc:18380]	ENSG00000082153	by homology
770	PARS2	prolyl-tRNA synthetase 2, mitochondrial (putative) [Source:HGNC Symbol;Acc:30563]	ENSG00000162396	established RBP
771	INTS12	integrator complex subunit 12 [Source:HGNC Symbol;Acc:25067] [Type: protein coding Ensembl/Havana merge]	ENSG00000138785	established RBP
772	EIF3H	eukaryotic translation initiation factor 3, subunit H [Source:HGNC Symbol;Acc:3273]	ENSG00000147677	established RBP
773	SKIV2L	superkiller viralicidic activity 2-like (S. cerevisiae) [Source:HGNC Symbol;Acc:10898]	ENSG00000223493	established RBP
774	RC3H2	ring finger and CCCH-type domains 2 [Source:HGNC Symbol;Acc:21461]	ENSG00000056586	by homology, roquin 2
775	RC3H1	ring finger and CCCH-type domains 1 [Source:HGNC Symbol;Acc:29434]	ENSG00000135870	RC3H1, or roquin, encodes a highly conserved member of the RING type ubiquitin ligase protein family (Vinuesa et al., 2005 [PubMed 15917799]). The roquin protein is distinguished by the presence of a CCCH zinc finger found in RNA-binding proteins, and localization to cytosolic RNA granules implicated in regulating mRNA translation and stability.[supplied by OMIM, Mar 2008]
776	ZFP36	ZFP36 ring finger protein [Source:HGNC Symbol;Acc:12862]	ENSG00000128016	established RBP
777	ZFP36L1	ZFP36 ring finger protein-like 1 [Source:HGNC Symbol;Acc:1107]	ENSG00000185650	established RBP
778	ZFP36L2	ZFP36 ring finger protein-like 2 [Source:HGNC Symbol;Acc:1108]	ENSG00000152518	established RBP
779	ANKHD1	ankyrin repeat and KH domain containing 1 [Source:HGNC Symbol;Acc:24714]	ENSG00000131503	established RBP
780	ANKRD17	ankyrin repeat domain 17 [Source:HGNC Symbol;Acc:23575]	ENSG00000132466	established RBP
781	HELZ2	helicase with zinc finger 2, transcriptional coactivator [Source:HGNC Symbol;Acc:30021]	ENSG00000130589	23525231
782	UPF1	UPF1 regulator of nonsense transcripts homolog (yeast) [Source:HGNC Symbol;Acc:9962]	ENSG00000005007	This gene encodes a protein that is part of a post-splicing multiprotein complex involved in both mRNA nuclear export and mRNA surveillance. mRNA surveillance detects exported mRNAs with truncated open reading frames and initiates nonsense-mediated mRNA decay (NMD). When translation ends upstream from the last exon-exon junction, this triggers NMD to degrade mRNAs containing premature stop codons…
783	DROSHA	drosha, ribonuclease type III [Source:HGNC Symbol;Acc:17904]	ENSG00000113360	established RBP
784	MRPL37	mitochondrial ribosomal protein L37 [Source:HGNC Symbol;Acc:14034]	ENSG00000116221	established RBP
785	PUS10	pseudouridylate synthase 10 [Source:HGNC Symbol;Acc:26505]	ENSG00000162927	17900615
786	NUDT16	nudix (nucleoside diphosphate linked moiety X)-type motif 16 [Source:HGNC Symbol;Acc:26442]	ENSG00000198585	21337011
787	NUDT16L1	nudix (nucleoside diphosphate linked moiety X)-type motif 16-like 1 [Source:HGNC Symbol;Acc:28154]	ENSG00000168101	21337011
788	TRMT11	tRNA methyltransferase 11 homolog (S. cerevisiae) [Source:HGNC Symbol;Acc:21080]	ENSG00000066651	Catalytic subunit of adoMet-dependent tRNA methyltransferase complex; required for the methylation of the guanosine nucleotide at position 10 (m2G10) in tRNAs; contains a THUMP domain and a methyltransferase domain; another complex member is Trm112p
789	PET112	PET112 homolog (yeast) [Source:HGNC Symbol;Acc:8849]	ENSG00000059691	19805282
790	NUFIP1	nuclear fragile X mental retardation protein interacting protein 1 [Source:HGNC Symbol;Acc:8057]	ENSG00000083635	17636026
791	PURA	purine-rich element binding protein A [Source:HGNC Symbol;Acc:9701]	ENSG00000185129	11032866
792	PURB	purine-rich element binding protein B [Source:HGNC Symbol;Acc:9702]	ENSG00000146676	11032866
793	PURG	purine-rich element binding protein G [Source:HGNC Symbol;Acc:17930]	ENSG00000172733	by homology
794	ZRANB2	zinc finger, RAN-binding domain containing 2 [Source:HGNC Symbol;Acc:13058]	ENSG00000132485	19052380
795	THOC5	THO complex 5 [Source:HGNC Symbol;Acc:19074]	ENSG00000100296	18373705
796	TSEN54	tRNA splicing endonuclease 54 homolog (S. cerevisiae) [Source:HGNC Symbol;Acc:27561]	ENSG00000182173	established RBP
797	SRP9	signal recognition particle 9kDa [Source:HGNC Symbol;Acc:11304]	ENSG00000143742	established RBP
798	PIN4	protein (peptidylprolyl cis/trans isomerase) NIMA-interacting, 4 (parvulin) [Source:HGNC Symbol;Acc:8992]	ENSG00000102309	19369196
799	ZC3H14	zinc finger CCCH-type containing 14 [Source:HGNC Symbol;Acc:20509]	ENSG00000100722	ZC3H14 belongs to a family of poly(A)-binding proteins that influence gene expression by regulating mRNA stability, nuclear export, and translation (Kelly et al., 2007 [PubMed 17630287]).[supplied by OMIM, Mar 2010]
800	CNOT2	CCR4-NOT transcription complex, subunit 2 [Source:HGNC Symbol;Acc:7878]	ENSG00000111596	established RBP
801	TARBP1	TAR (HIV-1) RNA binding protein 1 [Source:HGNC Symbol;Acc:11568]	ENSG00000059588	established RBP
802	AGO1	eukaryotic translation initiation factor 2C, 1 [Source:HGNC Symbol;Acc:3262]	ENSG00000092847	established RBP
803	AGO2	eukaryotic translation initiation factor 2C, 2 [Source:HGNC Symbol;Acc:3263]	ENSG00000123908	established RBP
804	AGO3	eukaryotic translation initiation factor 2C, 3 [Source:HGNC Symbol;Acc:18421]	ENSG00000126070	established RBP
805	AGO4	eukaryotic translation initiation factor 2C, 4 [Source:HGNC Symbol;Acc:18424]	ENSG00000134698	established RBP
806	LARP4B	La ribonucleoprotein domain family, member 4B [Source:HGNC Symbol;Acc:28987]	ENSG00000107929	20573744
807	LARP4	La ribonucleoprotein domain family, member 4 [Source:HGNC Symbol;Acc:24320]	ENSG00000161813	21098120
808	SNW1	SNW domain containing 1 [Source:HGNC Symbol;Acc:16696] [Type: protein coding Ensembl/Havana merge]	ENSG00000100603	It can also function as a splicing factor by interacting with poly(A)-binding protein 2 to directly control the expression of muscle-specific genes at the transcriptional level. Finally, the protein may be involved in oncogenesis since it interacts with a region of SKI oncoproteins that is required for transforming activity. [provided by RefSeq, Jul 2008]
809	EZH2	enhancer of zeste homolog 2 (Drosophila) [Source:HGNC Symbol;Acc:3527]	ENSG00000106462	24320048
810	EIF3B	eukaryotic translation initiation factor 3, subunit B [Source:HGNC Symbol;Acc:3280]	ENSG00000106263	17190833
811	RPP30	ribonuclease P/MRP 30kDa subunit [Source:HGNC Symbol;Acc:17688]	ENSG00000148688	RPP1 yeast homolog
812	ZMAT3	zinc finger, matrin-type 3 [Source:HGNC Symbol;Acc:29983]	ENSG00000172667	16844115, 22513872
813	PTGES3	prostaglandin E synthase 3 (cytosolic) [Source:HGNC Symbol;Acc:16049]	ENSG00000110958	12135483
814	KARS	lysyl-tRNA synthetase [Source:HGNC Symbol;Acc:6215]	ENSG00000065427	established RBP
815	RAN	RAN, member RAS oncogene family [Source:HGNC Symbol;Acc:9846]	ENSG00000132341	RNA export
816	SNRPA	small nuclear ribonucleoprotein polypeptide A [Source:HGNC Symbol;Acc:11151]	ENSG00000077312	established RBP
817	SNRPB2	small nuclear ribonucleoprotein polypeptide B [Source:HGNC Symbol;Acc:11155]	ENSG00000125870	established RBP
818	HEATR1	HEAT repeat containing 1 [Source:HGNC Symbol;Acc:25517]	ENSG00000119285	UTP10 yeast homolog
819	PTGES3L-AARSD1	PTGES3L-AARSD1 readthrough [Source:HGNC Symbol;Acc:43946]	ENSG00000108825	by homology
820	AARSD1	alanyl-tRNA synthetase domain containing 1 [Source:HGNC Symbol;Acc:28417]	ENSG00000266967	established RBP
821	CPSF3	cleavage and polyadenylation specific factor 3, 73kDa [Source:HGNC Symbol;Acc:2326]	ENSG00000119203	established RBP
822	CPSF3L	cleavage and polyadenylation specific factor 3-like [Source:HGNC Symbol;Acc:26052]	ENSG00000127054	established RBP
823	CWC25	CWC25 spliceosome-associated protein homolog (S. cerevisiae) [Source:HGNC Symbol;Acc:25989]	ENSG00000108296	This gene encodes a factor that is part of the multi-protein C complex involved in pre-mRNA splicing. Alternatively spliced transcripts have been described for this gene. [provided by RefSeq, Nov 2012]
824	RPS5	ribosomal protein S5 [Source:HGNC Symbol;Acc:10426]	ENSG00000083845	established RBP
825	POLR2D	polymerase (RNA) II (DNA directed) polypeptide D [Source:HGNC Symbol;Acc:9191]	ENSG00000144231	Pol II complex
826	C9orf114	chromosome 9 open reading frame 114 [Source:HGNC Symbol;Acc:26933]	ENSG00000198917	established RBP
827	MRPL44	mitochondrial ribosomal protein L44 [Source:HGNC Symbol;Acc:16650]	ENSG00000135900	established RBP
828	ETF1	eukaryotic translation termination factor 1 [Source:HGNC Symbol;Acc:3477]	ENSG00000120705	This gene encodes a class-1 polypeptide chain release factor. The encoded protein plays an essential role in directing termination of mRNA translation from the termination codons UAA, UAG and UGA. This protein is a component of the SURF complex which promotes degradation of prematurely terminated mRNAs via the mechanism of nonsense-mediated mRNA decay (NMD). Alternate splicing results in multiple…
829	GAR1	GAR1 ribonucleoprotein homolog (yeast) [Source:HGNC Symbol;Acc:14264]	ENSG00000109534	established RBP
830	MVP	major vault protein [Source:HGNC Symbol;Acc:7531]	ENSG00000013364	This gene encodes the major component of the vault complex. Vaults are multi-subunit ribonucleoprotein structures that may be involved in nucleo-cytoplasmic transport. The encoded protein may play a role in multiple cellular processes by regulating the MAP kinase, JAK/STAT and phosphoinositide 3-kinase/Akt signaling pathways. The encoded protein also plays a role in multidrug resistance, and expr…
831	RPF2	ribosome production factor 2 homolog (S. cerevisiae) [Source:HGNC Symbol;Acc:20870]	ENSG00000197498	12048200
832	ZC3H18	zinc finger CCCH-type containing 18 [Source:HGNC Symbol;Acc:25091]	ENSG00000158545	by homology
833	INTS5	integrator complex subunit 5 [Source:HGNC Symbol;Acc:29352]	ENSG00000185085	established RBP
834	INTS3	integrator complex subunit 3 [Source:HGNC Symbol;Acc:26153]	ENSG00000143624	established RBP
835	LSM6	LSM6 homolog, U6 small nuclear RNA associated (S. cerevisiae) [Source:HGNC Symbol;Acc:17017]	ENSG00000164167	established RBP
836	SNRPF	small nuclear ribonucleoprotein polypeptide F [Source:HGNC Symbol;Acc:11162]	ENSG00000139343	established RBP
837	TUT1	terminal uridylyl transferase 1, U6 snRNA-specific [Source:HGNC Symbol;Acc:26184]	ENSG00000149016	23874977, 9628908
838	MTPAP	mitochondrial poly(A) polymerase [Source:HGNC Symbol;Acc:25532]	ENSG00000107951	This enzyme synthesizes the 3' poly(A) tail of mitochondrial transcripts and plays a role in replication-dependent histone mRNA degradation.[provided by RefSeq, Jan 2011]
839	EIF2AK1	eukaryotic translation initiation factor 2-alpha kinase 1 [Source:HGNC Symbol;Acc:24921]	ENSG00000086232	The protein encoded by this gene acts at the level of translation initiation to downregulate protein synthesis in response to stress. The encoded protein is a kinase that can be inactivated by hemin. Two transcript variants encoding different isoforms have been found for this gene. [provided by RefSeq, Aug 2008]
840	EIF2AK2	eukaryotic translation initiation factor 2-alpha kinase 2 [Source:HGNC Symbol;Acc:9437]	ENSG00000055332	The protein encoded by this gene is a serine/threonine protein kinase that is activated by autophosphorylation after binding to dsRNA. The activated form of the encoded protein can phosphorylate translation initiation factor EIF2S1, which in turn inhibits protein synthesis. This protein is also activated by manganese ions and heparin. Three transcript variants encoding two different isoforms have…
841	EIF2AK3	eukaryotic translation initiation factor 2-alpha kinase 3 [Source:HGNC Symbol;Acc:3255]	ENSG00000172071	The protein encoded by this gene phosphorylates the alpha subunit of eukaryotic translation-initiation factor 2 (EIF2), leading to its inactivation, and thus to a rapid reduction of translational initiation and repression of global protein synthesis. It is a type I membrane protein located in the endoplasmic reticulum (ER), where it is induced by ER stress caused by malfolded proteins. Mutations …
842	EIF2AK4	eukaryotic translation initiation factor 2 alpha kinase 4 [Source:HGNC Symbol;Acc:19687]	ENSG00000128829	This gene encodes a member of a family of kinases that phosphorylate the alpha subunit of eukaryotic translation initiation factor-2 (EIF2), resulting in the downregulaton of protein synthesis. The encoded protein responds to amino acid deprivation by binding uncharged transfer RNAs. It may also be activated by glucose deprivation and viral infection. Mutations in this gene have been found in ind…
843	MRPL22	mitochondrial ribosomal protein L22 [Source:HGNC Symbol;Acc:14480]	ENSG00000082515	established RBP
844	PES1	pescadillo ribosomal biogenesis factor 1 [Source:HGNC Symbol;Acc:8848]	ENSG00000100029	This gene encodes a nuclear protein that contains a breast cancer associated gene 1 (BRCA1) C-terminal interaction domain. The encoded protein interacts with BOP1 and WDR12 to form the PeBoW complex, which plays a critical role in cell proliferation via pre-rRNA processing and 60S ribosomal subunit maturation. Expression of this gene may play an important role in breast cancer proliferation and t…
845	LSM7	LSM7 homolog, U6 small nuclear RNA associated (S. cerevisiae) [Source:HGNC Symbol;Acc:20470]	ENSG00000130332	established RBP
846	PAPD4	PAP associated domain containing 4 [Source:HGNC Symbol;Acc:26776]	ENSG00000164329	18172165
847	ZCCHC11	zinc finger, CCHC domain containing 11 [Source:HGNC Symbol;Acc:28981]	ENSG00000134744	19701194
848	ZCCHC6	zinc finger, CCHC domain containing 6 [Source:HGNC Symbol;Acc:25817]	ENSG00000083223	22898984
849	KHDRBS1	KH domain containing, RNA binding, signal transduction associated 1 [Source:HGNC Symbol;Acc:18116]	ENSG00000121774	established RBP
850	KHDRBS2	KH domain containing, RNA binding, signal transduction associated 2 [Source:HGNC Symbol;Acc:18114]	ENSG00000112232	established RBP
851	KHDRBS3	KH domain containing, RNA binding, signal transduction associated 3 [Source:HGNC Symbol;Acc:18117]	ENSG00000131773	established RBP
852	QKI	QKI, KH domain containing, RNA binding [Source:HGNC Symbol;Acc:21100]	ENSG00000112531	established RBP
853	SF1	splicing factor 1 [Source:HGNC Symbol;Acc:12950]	ENSG00000168066	This gene encodes a nuclear pre-mRNA splicing factor. The encoded protein specifically recognizes the intron branch point sequence and is required for the early stages of spliceosome assembly. Alternate splicing results in multiple transcript variants. [provided by RefSeq, May 2010]
854	LRRC47	leucine rich repeat containing 47 [Source:HGNC Symbol;Acc:29207]	ENSG00000130764	established RBP
855	ISY1	ISY1 splicing factor homolog (S. cerevisiae) [Source:HGNC Symbol;Acc:29201]	ENSG00000240682	established RBP
856	SRRM1	serine/arginine repetitive matrix 1 [Source:HGNC Symbol;Acc:16638]	ENSG00000133226	16159877
857	IPO9	importin 9 [Source:HGNC Symbol;Acc:19425]	ENSG00000198700	23851686
858	MTRF1	mitochondrial translational release factor 1 [Source:HGNC Symbol;Acc:7469]	ENSG00000120662	17803939
859	MTRF1L	mitochondrial translational release factor 1-like [Source:HGNC Symbol;Acc:21051]	ENSG00000112031	MTRF1L is a nuclear-encoded protein that functions as a releasing factor that recognizes termination codons and releases mitochondrial ribosomes from the synthesized protein (summary by Nozaki et al., 2008 [PubMed 18429816]).[supplied by OMIM, Nov 2010]
860	WIBG	within bgcn homolog (Drosophila) [Source:HGNC Symbol;Acc:30258]	ENSG00000170473	18026120
861	PPAN	peter pan homolog (Drosophila) [Source:HGNC Symbol;Acc:9227]	ENSG00000130810	The protein encoded by this gene is an evolutionarily conserved protein similar to yeast SSF1 as well as to the gene product of the Drosophila gene peter pan (ppan). SSF1 is known to be involved in the second step of mRNA splicing. Both SSF1 and ppan are essential for cell growth and proliferation. Exogenous expression of this gene was reported to reduce the anchorage-independent growth of some t…
862	FUBP3	far upstream element (FUSE) binding protein 3 [Source:HGNC Symbol;Acc:4005]	ENSG00000107164	21252297
863	FUBP1	far upstream element (FUSE) binding protein 1 [Source:HGNC Symbol;Acc:4004]	ENSG00000162613	21855647
864	KHSRP	KH-type splicing regulatory protein [Source:HGNC Symbol;Acc:6316]	ENSG00000088247	established RBP
865	CHTOP	chromatin target of PRMT1 [Source:HGNC Symbol;Acc:24511] [Type: protein coding Ensembl/Havana merge]	ENSG00000160679	23299939
866	PTCD2	pentatricopeptide repeat domain 2 [Source:HGNC Symbol;Acc:25734]	ENSG00000049883	18729827
867	POLR2A	polymerase (RNA) II (DNA directed) polypeptide A, 220kDa [Source:HGNC Symbol;Acc:9187]	ENSG00000181222	This gene encodes the largest subunit of RNA polymerase II, the polymerase responsible for synthesizing messenger RNA in eukaryotes. The product of this gene contains a carboxy terminal domain composed of heptapeptide repeats that are essential for polymerase activity. These repeats contain serine and threonine residues that are phosphorylated in actively transcribing RNA polymerase. In addition,…
868	MRPL43	mitochondrial ribosomal protein L43 [Source:HGNC Symbol;Acc:14517]	ENSG00000055950	established RBP
869	DDX55	DEAD (Asp-Glu-Ala-Asp) box polypeptide 55 [Source:HGNC Symbol;Acc:20085]	ENSG00000111364	SPB4 yeast homolog
870	RPS15	ribosomal protein S15 [Source:HGNC Symbol;Acc:10388]	ENSG00000115268	established RBP
871	CPSF4	cleavage and polyadenylation specific factor 4, 30kDa [Source:HGNC Symbol;Acc:2327]	ENSG00000160917	established RBP
872	CPSF4L	cleavage and polyadenylation specific factor 4-like [Source:HGNC Symbol;Acc:33632]	ENSG00000187959	established RBP
873	CSTF2	cleavage stimulation factor, 3' pre-RNA, subunit 2, 64kDa [Source:HGNC Symbol;Acc:2484]	ENSG00000101811	established RBP
874	CSTF2T	cleavage stimulation factor, 3' pre-RNA, subunit 2, 64kDa, tau variant [Source:HGNC Symbol;Acc:17086]	ENSG00000177613	established RBP
875	RAVER2	ribonucleoprotein, PTB-binding 2 [Source:HGNC Symbol;Acc:25577]	ENSG00000162437	16051233
876	RAVER1	ribonucleoprotein, PTB-binding 1 [Source:HGNC Symbol;Acc:30296]	ENSG00000161847	19523901
877	EIF1AX	eukaryotic translation initiation factor 1A, X-linked [Source:HGNC Symbol;Acc:3250]	ENSG00000173674	10678173
878	EIF1AY	eukaryotic translation initiation factor 1A, Y-linked [Source:HGNC Symbol;Acc:3252]	ENSG00000198692	10678173
879	DALRD3	DALR anticodon binding domain containing 3 [Source:HGNC Symbol;Acc:25536]	ENSG00000178149	The exact function of this gene is not known. It encodes a protein with a DALR anticodon binding domain similar to that of class Ia aminoacyl tRNA synthetases. This gene is located in a cluster of genes (with a complex sense-anti-sense genome architecture) on chromosome 3, and contains two micro RNA (miRNA) precursors (mir-425 and mir-191) in one of its introns. Preferential expression of this ge…
880	NSUN2	NOP2/Sun RNA methyltransferase family, member 2 [Source:HGNC Symbol;Acc:25994]	ENSG00000037474	This gene encodes a methyltransferase that catalyzes the methylation of cytosine to 5-methylcytosine (m5C) at position 34 of intron-containing tRNA(Leu)(CAA) precursors. This modification is necessary to stabilize the anticodon-codon pairing and correctly translate the mRNA. Alternatively spliced transcript variants encoding different isoforms have been noted for this gene.[provided by RefSeq, Ma…
881	URB2	URB2 ribosome biogenesis 2 homolog (S. cerevisiae) [Source:HGNC Symbol;Acc:28967]	ENSG00000135763	by homology
882	PHAX	phosphorylated adaptor for RNA export [Source:HGNC Symbol;Acc:10241]	ENSG00000164902	20430857
883	PPARGC1A	peroxisome proliferator-activated receptor gamma, coactivator 1 alpha [Source:HGNC Symbol;Acc:9237]	ENSG00000109819	by domain
884	PPARGC1B	peroxisome proliferator-activated receptor gamma, coactivator 1 beta [Source:HGNC Symbol;Acc:30022]	ENSG00000155846	by domain
885	PPRC1	peroxisome proliferator-activated receptor gamma, coactivator-related 1 [Source:HGNC Symbol;Acc:30025]	ENSG00000148840	by homology
886	PHF5A	PHD finger protein 5A [Source:HGNC Symbol;Acc:18000]	ENSG00000100410	This gene encodes a subunit of the splicing factor 3b protein complex. Splicing factor 3b, together with splicing factor 3a and a 12S RNA unit, forms the U2 small nuclear ribonucleoproteins complex (U2 snRNP). The splicing factor 3b/3a complex binds pre-mRNA upstream of the intron's branch site in a sequence-independent manner and may anchor the U2 snRNP to the pre-mRNA. The protein encoded by th…
887	MCTS1	malignant T cell amplified sequence 1 [Source:HGNC Symbol;Acc:23357]	ENSG00000232119	by domain
888	RRP7A	ribosomal RNA processing 7 homolog A (S. cerevisiae) [Source:HGNC Symbol;Acc:24286]	ENSG00000189306	Essential protein involved in rRNA processing and ribosome biogenesis; protein abundance increases in response to DNA replication stress
889	DGCR8	DiGeorge syndrome critical region gene 8 [Source:HGNC Symbol;Acc:2847]	ENSG00000128191	established RBP
890	ZC3H13	zinc finger CCCH-type containing 13 [Source:HGNC Symbol;Acc:20368]	ENSG00000123200	by homology
891	UPF3A	UPF3 regulator of nonsense transcripts homolog A (yeast) [Source:HGNC Symbol;Acc:20332]	ENSG00000169062	This gene encodes a protein that is part of a post-splicing multiprotein complex involved in both mRNA nuclear export and mRNA surveillance. The encoded protein is one of two functional homologs to yeast Upf3p. mRNA surveillance detects exported mRNAs with truncated open reading frames and initiates nonsense-mediated mRNA decay (NMD). When translation ends upstream from the last exon-exon junctio…
892	UPF3B	UPF3 regulator of nonsense transcripts homolog B (yeast) [Source:HGNC Symbol;Acc:20439]	ENSG00000125351	This gene encodes a protein that is part of a post-splicing multiprotein complex involved in both mRNA nuclear export and mRNA surveillance. The encoded protein is one of two functional homologs to yeast Upf3p. mRNA surveillance detects exported mRNAs with truncated open reading frames and initiates nonsense-mediated mRNA decay (NMD). When translation ends upstream from the last exon-exon junctio…
893	RBM24	RNA binding motif protein 24 [Source:HGNC Symbol;Acc:21539]	ENSG00000112183	24356969
894	RBM38	RNA binding motif protein 38 [Source:HGNC Symbol;Acc:15818]	ENSG00000132819	24375645, 19817877
895	THOC3	THO complex 3 [Source:HGNC Symbol;Acc:19072]	ENSG00000051596	This gene encodes a component of the nuclear THO transcription elongation complex, which is part of the larger transcription export (TREX) complex that couples messenger RNA processing and export. In humans, the transcription export complex is recruited to the 5'-end of messenger RNAs in a splicing- and cap-dependent manner. Studies of a related complex in mouse suggest that the metazoan transcri…
896	IGHMBP2	immunoglobulin mu binding protein 2 [Source:HGNC Symbol;Acc:5542]	ENSG00000132740	19299493, IGHMBP2 associates physically with tRNAs and in particular with tRNA(Tyr), which are present in the modifier and with the ABT1 protein.
897	PAPD5	PAP associated domain containing 5 [Source:HGNC Symbol;Acc:30758]	ENSG00000121274	21878619, TRAMP complex
898	PAPD7	PAP associated domain containing 7 [Source:HGNC Symbol;Acc:16705]	ENSG00000112941	21878619, TRAMP complex
899	GFM2	G elongation factor, mitochondrial 2 [Source:HGNC Symbol;Acc:29682]	ENSG00000164347	This gene encodes one of the mitochondrial translation elongation factors, which is a GTPase that plays a role at the termination of mitochondrial translation by mediating the disassembly of ribosomes from messenger RNA . Its role in the regulation of normal mitochondrial function and in disease states attributed to mitochondrial dysfunction is not known. Alternative splicing results in multiple …
900	PHRF1	PHD and ring finger domains 1 [Source:HGNC Symbol;Acc:24351] [Type: protein coding Ensembl/Havana merge]	ENSG00000070047	by homology
901	VARS	valyl-tRNA synthetase [Source:HGNC Symbol;Acc:12651]	ENSG00000096171	established RBP
902	VARS2	valyl-tRNA synthetase 2, mitochondrial [Source:HGNC Symbol;Acc:21642]	ENSG00000137411	established RBP
903	MRPL1	mitochondrial ribosomal protein L1 [Source:HGNC Symbol;Acc:14275]	ENSG00000169288	established RBP
904	INTS7	integrator complex subunit 7 [Source:HGNC Symbol;Acc:24484] [Type: protein coding Ensembl/Havana merge]	ENSG00000143493	established RBP
905	ATXN2L	ataxin 2-like [Source:HGNC Symbol;Acc:31326]	ENSG00000168488	17392519
906	ATXN2	ataxin 2 [Source:HGNC Symbol;Acc:10555]	ENSG00000204842	17392519, 10814712
907	PPIL4	peptidylprolyl isomerase (cyclophilin)-like 4 [Source:HGNC Symbol;Acc:15702]	ENSG00000131013	11978968
908	PPIL3	peptidylprolyl isomerase (cyclophilin)-like 3 [Source:HGNC Symbol;Acc:9262]	ENSG00000240344	11991638
909	PPWD1	peptidylprolyl isomerase domain and WD repeat containing 1 [Source:HGNC Symbol;Acc:28954]	ENSG00000113593	18397323
910	CWC27	CWC27 spliceosome-associated protein homolog (S. cerevisiae) [Source:HGNC Symbol;Acc:10664]	ENSG00000153015	by homology, 22365833
911	PPIH	peptidylprolyl isomerase H (cyclophilin H) [Source:HGNC Symbol;Acc:14651]	ENSG00000171960	The protein encoded by this gene is a member of the peptidyl-prolyl cis-trans isomerase (PPIase) family. PPIases catalyze the cis-trans isomerization of proline imidic peptide bonds in oligopeptides and accelerate the folding of proteins. This protein is a specific component of the complex that includes pre-mRNA processing factors PRPF3, PRPF4, and PRPF18, as well as U4/U5/U6 tri-snRNP. This prot…
912	NUTF2	nuclear transport factor 2 [Source:HGNC Symbol;Acc:13722]	ENSG00000102898	by domain
913	MRPL18	mitochondrial ribosomal protein L18 [Source:HGNC Symbol;Acc:14477]	ENSG00000112110	established RBP
914	LSM11	LSM11, U7 small nuclear RNA associated [Source:HGNC Symbol;Acc:30860]	ENSG00000155858	established RBP
915	AARS2	alanyl-tRNA synthetase 2, mitochondrial [Source:HGNC Symbol;Acc:21022]	ENSG00000124608	established RBP
916	AARS	alanyl-tRNA synthetase [Source:HGNC Symbol;Acc:20]	ENSG00000090861	established RBP
917	MIF4GD	MIF4G domain containing [Source:HGNC Symbol;Acc:24030]	ENSG00000125457	22532700
918	CTIF	CBP80/20-dependent translation initiation factor [Source:HGNC Symbol;Acc:23925]	ENSG00000134030	established RBP
919	C9orf129	chromosome 9 open reading frame 129 [Source:HGNC Symbol;Acc:31116]	ENSG00000204352	by homology to FAM120A
920	LUC7L2	C7orf55-LUC7L2 protein [Source:RefSeq peptide;Acc:NP_001231513]	ENSG00000269955	established RBP
921	LUC7L3	LUC7-like 3 (S. cerevisiae) [Source:HGNC Symbol;Acc:24309]	ENSG00000108848	established RBP
922	LUC7L	LUC7-like (S. cerevisiae) [Source:HGNC Symbol;Acc:6723]	ENSG00000007392	The LUC7L gene may represent a mammalian heterochromatic gene, encoding a putative RNA-binding protein similar to the yeast Luc7p subunit of the U1 snRNP splicing complex that is normally required for 5-prime splice site selection (Tufarelli et al., 2001 [PubMed 11170747]).[supplied by OMIM, Mar 2008]
923	DUS2	dihydrouridine synthase 2-like, SMM1 homolog (S. cerevisiae) [Source:HGNC Symbol;Acc:26014]	ENSG00000167264	This gene encodes a cytoplasmic protein that catalyzes the conversion of uridine residues to dihydrouridine in the D-loop of tRNA. The resulting modified bases confer enhanced regional flexibility to tRNA. The encoded protein may increase the rate of translation by inhibiting an interferon-induced protein kinase. This gene has been implicated in pulmonary carcinogenesis. Alternatively spliced tra…
924	RNF17	ring finger protein 17 [Source:HGNC Symbol;Acc:10060]	ENSG00000132972	11675789
925	TDRD1	tudor domain containing 1 [Source:HGNC Symbol;Acc:11712]	ENSG00000095627	22996915
926	MRPS10	mitochondrial ribosomal protein S10 [Source:HGNC Symbol;Acc:14502]	ENSG00000048544	established RBP
927	FAM103A1	family with sequence similarity 103, member A1 [Source:HGNC Symbol;Acc:31022]	ENSG00000169612	FAM103A1 mRNA capping
928	ENOX1	ecto-NOX disulfide-thiol exchanger 1 [Source:HGNC Symbol;Acc:25474]	ENSG00000120658	by domain
929	ENOX2	ecto-NOX disulfide-thiol exchanger 2 [Source:HGNC Symbol;Acc:2259]	ENSG00000165675	by domain
930	RBPMS	RNA binding protein with multiple splicing [Source:HGNC Symbol;Acc:19097]	ENSG00000157110	established RBP
931	RBPMS2	RNA binding protein with multiple splicing 2 [Source:HGNC Symbol;Acc:19098]	ENSG00000166831	established RBP
932	NIP7	nuclear import 7 homolog (S. cerevisiae) [Source:HGNC Symbol;Acc:24328]	ENSG00000132603	22195017
933	RPL3	ribosomal protein L3 [Source:HGNC Symbol;Acc:10332]	ENSG00000100316	established RBP
934	RPL3L	ribosomal protein L3-like [Source:HGNC Symbol;Acc:10351]	ENSG00000140986	established RBP
935	RNASE11	ribonuclease, RNase A family, 11 (non-active) [Source:HGNC Symbol;Acc:19269]	ENSG00000173464	established RBP
936	RNASE12	Probable inactive ribonuclease-like protein 12 [Source:UniProtKB/Swiss-Prot;Acc:Q5GAN4]	ENSG00000258436	established RBP
937	RPLP0	ribosomal protein, large, P0 [Source:HGNC Symbol;Acc:10371]	ENSG00000089157	established RBP
938	RBM34	RNA binding motif protein 34 [Source:HGNC Symbol;Acc:28965]	ENSG00000188739	by homology
939	CMTR2	cap methyltransferase 2 [Source:HGNC Symbol;Acc:25635]	ENSG00000180917	20713356
940	ENDOU	endonuclease, polyU-specific [Source:HGNC Symbol;Acc:14369]	ENSG00000111405	established RBP
941	PUM1	pumilio homolog 1 (Drosophila) [Source:HGNC Symbol;Acc:14957]	ENSG00000134644	established RBP
942	PUM2	pumilio homolog 2 (Drosophila) [Source:HGNC Symbol;Acc:14958]	ENSG00000055917	established RBP
943	TYW5	tRNA-yW synthesizing protein 5 [Source:HGNC Symbol;Acc:26754]	ENSG00000162971	20972222
944	TYW3	tRNA-yW synthesizing protein 3 homolog (S. cerevisiae) [Source:HGNC Symbol;Acc:24757]	ENSG00000162623	Wybutosine (yW) is a hypermodified guanosine found in phenylalanine tRNA adjacent to the anticodon that stabilizes codon-anticodon interactions in the ribosome. In yeast, the homolog of this gene is essential for the synthesis of wybutosine. [provided by RefSeq, Dec 2012] 17150819
945	TRMT1	tRNA methyltransferase 1 homolog (S. cerevisiae) [Source:HGNC Symbol;Acc:25980]	ENSG00000104907	1098286
946	RAE1	RAE1 RNA export 1 homolog (S. pombe) [Source:HGNC Symbol;Acc:9828]	ENSG00000101146	Mutations in the Schizosaccharomyces pombe Rae1 and Saccharomyces cerevisiae Gle2 genes have been shown to result in accumulation of poly(A)-containing mRNA in the nucleus, suggesting that the encoded proteins are involved in RNA export. The protein encoded by this gene is a homolog of yeast Rae1. It contains four WD40 motifs, and has been shown to localize to distinct foci in the nucleoplasm, to…
947	SLU7	SLU7 splicing factor homolog (S. cerevisiae) [Source:HGNC Symbol;Acc:16939]	ENSG00000164609	15728250
948	EIF2B4	eukaryotic translation initiation factor 2B, subunit 4 delta, 67kDa [Source:HGNC Symbol;Acc:3260]	ENSG00000115211	eiF2B complex
949	EIF5B	eukaryotic translation initiation factor 5B [Source:HGNC Symbol;Acc:30793]	ENSG00000158417	17568775
950	GPATCH1	G patch domain containing 1 [Source:HGNC Symbol;Acc:24658]	ENSG00000076650	11991638
951	RPL36	ribosomal protein L36 [Source:HGNC Symbol;Acc:13631]	ENSG00000130255	established RBP
952	EEF1A1	eukaryotic translation elongation factor 1 alpha 1 [Source:HGNC Symbol;Acc:3189]	ENSG00000156508	12354112
953	EEF1A2	eukaryotic translation elongation factor 1 alpha 2 [Source:HGNC Symbol;Acc:3192]	ENSG00000101210	established RBP
954	RRP8	ribosomal RNA processing 8, methyltransferase, homolog (yeast) [Source:HGNC Symbol;Acc:29030]	ENSG00000132275	RRP8 homolog. Nucleolar S-adenosylmethionine-dependent rRNA methyltransferase; methylates adenine (m1A) of the large subunit (LSU) rRNA at position 645; involved in pre-rRNA cleavage at site A2; mutation is synthetically lethal with a gar1 mutation; deletion disrupts telomere maintenance by influencing the expression of neighboring gene STN1
955	UBA52	ubiquitin A-52 residue ribosomal protein fusion product 1 [Source:HGNC Symbol;Acc:12458]	ENSG00000221983	This gene encodes a fusion protein consisting of ubiquitin at the N terminus and ribosomal protein L40 at the C terminus, a C-terminal extension protein (CEP).
956	R3HDM1	R3H domain containing 1 [Source:HGNC Symbol;Acc:9757]	ENSG00000048991	by domain
957	R3HDM2	R3H domain containing 2 [Source:HGNC Symbol;Acc:29167]	ENSG00000179912	by domain
958	PA2G4	proliferation-associated 2G4, 38kDa [Source:HGNC Symbol;Acc:8550]	ENSG00000170515	This gene encodes an RNA-binding protein that is involved in growth regulation. This protein is present in pre-ribosomal ribonucleoprotein complexes and may be involved in ribosome assembly and the regulation of intermediate and late steps of rRNA processing. This protein can interact with the cytoplasmic domain of the ErbB3 receptor and may contribute to transducing growth regulatory signals. Th…
959	AAR2	AAR2 splicing factor homolog (S. cerevisiae) [Source:HGNC Symbol;Acc:15886]	ENSG00000131043	11720285
960	ERI1	exoribonuclease 1 [Source:HGNC Symbol;Acc:23994]	ENSG00000104626	established RBP
961	ERI2	ERI1 exoribonuclease family member 2 [Source:HGNC Symbol;Acc:30541]	ENSG00000196678	established RBP
962	ERI3	ERI1 exoribonuclease family member 3 [Source:HGNC Symbol;Acc:17276]	ENSG00000117419	established RBP
963	NIFK	MKI67 (FHA domain) interacting nucleolar phosphoprotein [Source:HGNC Symbol;Acc:17838]	ENSG00000155438	This gene encodes a protein that interacts with the forkhead-associated domain of the Ki-67 antigen. The encoded protein may bind RNA and may play a role in mitosis and cell cycle progression. Multiple pseudogenes exist on chromosomes 5, 10, 12, 15, and 19.[provided by RefSeq, Jan 2009]
964	METTL14	methyltransferase like 14 [Source:HGNC Symbol;Acc:29330]	ENSG00000145388	24481042
965	MRPL32	mitochondrial ribosomal protein L32 [Source:HGNC Symbol;Acc:14035]	ENSG00000106591	established RBP
966	CPSF6	cleavage and polyadenylation specific factor 6, 68kDa [Source:HGNC Symbol;Acc:13871]	ENSG00000111605	established RBP
967	CPSF7	cleavage and polyadenylation specific factor 7, 59kDa [Source:HGNC Symbol;Acc:30098]	ENSG00000149532	established RBP
968	RPL7A	ribosomal protein L7a [Source:HGNC Symbol;Acc:10364]	ENSG00000260501	established RBP
969	WDR46	WD repeat domain 46 [Source:HGNC Symbol;Acc:13923]	ENSG00000227057	UTP7 yeast homolog
970	SRP14	signal recognition particle 14kDa (homologous Alu RNA binding protein) [Source:HGNC Symbol;Acc:11299]	ENSG00000140319	established RBP
971	TFAM	transcription factor A, mitochondrial [Source:HGNC Symbol;Acc:11741]	ENSG00000108064	22658674, 22681889
972	CMSS1	cms1 ribosomal small subunit homolog (yeast) [Source:HGNC Symbol;Acc:28666]	ENSG00000184220	established RBP
973	XPO6	exportin 6 [Source:HGNC Symbol;Acc:19733]	ENSG00000169180	by homology
974	EXOSC1	exosome component 1 [Source:HGNC Symbol;Acc:17286]	ENSG00000171311	established RBP
975	ZNF106	zinc finger protein 106 [Source:HGNC Symbol;Acc:12886]	ENSG00000103994	established RBP
976	UTP14A	UTP14, U3 small nucleolar ribonucleoprotein, homolog A (yeast) [Source:HGNC Symbol;Acc:10665]	ENSG00000156697	established RBP
977	UTP14C	UTP14, U3 small nucleolar ribonucleoprotein, homolog C (yeast) [Source:HGNC Symbol;Acc:20321]	ENSG00000253797	established RBP
978	TRUB1	TruB pseudouridine (psi) synthase homolog 1 (E. coli) [Source:HGNC Symbol;Acc:16060]	ENSG00000165832	by domain
979	TRUB2	TruB pseudouridine (psi) synthase homolog 2 (E. coli) [Source:HGNC Symbol;Acc:17170]	ENSG00000167112	by domain
980	PRIM1	primase, DNA, polypeptide 1 (49kDa) [Source:HGNC Symbol;Acc:9369]	ENSG00000198056	DNA primase is, in fact, a type of RNA polymerase which creates an RNA primer
981	PTCD3	pentatricopeptide repeat domain 3 [Source:HGNC Symbol;Acc:24717] [Type: protein coding Ensembl/Havana merge]	ENSG00000132300	19427859
982	HNRNPA0	heterogeneous nuclear ribonucleoprotein A0 [Source:HGNC Symbol;Acc:5030]	ENSG00000177733	established RBP
983	HNRNPA1	heterogeneous nuclear ribonucleoprotein A1 [Source:HGNC Symbol;Acc:5031]	ENSG00000135486	established RBP
984	HNRNPA1L2	heterogeneous nuclear ribonucleoprotein A1-like 2 [Source:HGNC Symbol;Acc:27067]	ENSG00000139675	established RBP
985	HNRNPA2B1	heterogeneous nuclear ribonucleoprotein A2/B1 [Source:HGNC Symbol;Acc:5033]	ENSG00000122566	established RBP
986	HNRNPA3	heterogeneous nuclear ribonucleoprotein A3 [Source:HGNC Symbol;Acc:24941]	ENSG00000170144	established RBP
987	HNRNPAB	heterogeneous nuclear ribonucleoprotein A/B [Source:HGNC Symbol;Acc:5034]	ENSG00000197451	established RBP
988	HNRNPD	heterogeneous nuclear ribonucleoprotein D (AU-rich element RNA binding protein 1, 37kDa) [Source:HGNC Symbol;Acc:5036]	ENSG00000138668	established RBP
989	HNRNPDL	heterogeneous nuclear ribonucleoprotein D-like [Source:HGNC Symbol;Acc:5037]	ENSG00000152795	established RBP
990	RANBP2	RAN binding protein 2 [Source:HGNC Symbol;Acc:9848]	ENSG00000153201	23630457
991	RPL7	ribosomal protein L7 [Source:HGNC Symbol;Acc:10363]	ENSG00000147604	established RBP
992	RPL7L1	ribosomal protein L7-like 1 [Source:HGNC Symbol;Acc:21370]	ENSG00000146223	established RBP
993	RNASE13	ribonuclease, RNase A family, 13 (non-active) [Source:HGNC Symbol;Acc:25285]	ENSG00000206150	established RBP
994	RPS6	ribosomal protein S6 [Source:HGNC Symbol;Acc:10429]	ENSG00000137154	established RBP
995	MRPL3	mitochondrial ribosomal protein L3 [Source:HGNC Symbol;Acc:10379]	ENSG00000114686	established RBP
996	DDX28	DEAD (Asp-Glu-Ala-Asp) box polypeptide 28 [Source:HGNC Symbol;Acc:17330]	ENSG00000182810	RRP3 yeast homolog
997	DDX47	DEAD (Asp-Glu-Ala-Asp) box polypeptide 47 [Source:HGNC Symbol;Acc:18682]	ENSG00000213782	RRP3 yeast homolog
998	RNASEH2C	ribonuclease H2, subunit C [Source:HGNC Symbol;Acc:24116]	ENSG00000172922	established RBP
999	TFB2M	transcription factor B2, mitochondrial [Source:HGNC Symbol;Acc:18559]	ENSG00000162851	17031457
1000	TEP1	telomerase-associated protein 1 [Source:HGNC Symbol;Acc:11726]	ENSG00000129566	This gene product is a component of the ribonucleoprotein complex responsible for telomerase activity which catalyzes the addition of new telomeres on the chromosome ends. The telomerase-associated proteins are conserved from ciliates to humans. [provided by RefSeq, Jul 2008]
1001	NOC4L	nucleolar complex associated 4 homolog (S. cerevisiae) [Source:HGNC Symbol;Acc:28461]	ENSG00000184967	NOC4 homolog yeast
1002	CPSF1	cleavage and polyadenylation specific factor 1, 160kDa [Source:HGNC Symbol;Acc:2324]	ENSG00000071894	established RBP
1003	DDX1	DEAD (Asp-Glu-Ala-Asp) box helicase 1 [Source:HGNC Symbol;Acc:2734]	ENSG00000079785	established RBP
1004	DDX3X	DEAD (Asp-Glu-Ala-Asp) box polypeptide 3, X-linked [Source:HGNC Symbol;Acc:2745]	ENSG00000215301	established RBP
1005	DDX3Y	DEAD (Asp-Glu-Ala-Asp) box polypeptide 3, Y-linked [Source:HGNC Symbol;Acc:2699]	ENSG00000067048	established RBP
1006	DDX4	DEAD (Asp-Glu-Ala-Asp) box polypeptide 4 [Source:HGNC Symbol;Acc:18700]	ENSG00000152670	established RBP
1007	NOP56	NOP56 ribonucleoprotein [Source:HGNC Symbol;Acc:15911]	ENSG00000101361	19331828
1008	RPS20	ribosomal protein S20 [Source:HGNC Symbol;Acc:10405]	ENSG00000008988	established RBP
1009	MPHOSPH10	M-phase phosphoprotein 10 (U3 small nucleolar ribonucleoprotein) [Source:HGNC Symbol;Acc:7213]	ENSG00000124383	9478208
1010	MRM1	mitochondrial rRNA methyltransferase 1 homolog (S. cerevisiae) [Source:HGNC Symbol;Acc:26202]	ENSG00000129282	24036117
1011	DXO	dom-3 homolog Z (C. elegans) [Source:HGNC Symbol;Acc:2992]	ENSG00000236765	RAI1; DOM3L; DOM3Z
1012	DENR	density-regulated protein [Source:HGNC Symbol;Acc:2769]	ENSG00000139726	This gene encodes a protein whose expression was found to increase in cultured cells at high density but not during growth arrest. This gene was also shown to have increased expression in cells overexpressing HER-2/neu proto-oncogene. The protein contains an SUI1 domain. In budding yeast, SUI1 is a translation initiation factor that along with eIF-2 and the initiator tRNA-Met, directs the ribosom…
1013	RPL21	ribosomal protein L21 [Source:HGNC Symbol;Acc:10313]	ENSG00000122026	established RBP
1014	RPS10	ribosomal protein S10 [Source:HGNC Symbol;Acc:10383]	ENSG00000124614	established RBP
1015	NAT10	N-acetyltransferase 10 (GCN5-related) [Source:HGNC Symbol;Acc:29830]	ENSG00000135372	KRE33 yeast homolog
1016	UTP18	UTP18 small subunit (SSU) processome component homolog (yeast) [Source:HGNC Symbol;Acc:24274]	ENSG00000011260	established RBP
1017	NOL12	nucleolar protein 12 [Source:HGNC Symbol;Acc:28585]	ENSG00000100101	16515785
1018	DDX31	DEAD (Asp-Glu-Ala-Asp) box polypeptide 31 [Source:HGNC Symbol;Acc:16715]	ENSG00000125485	yeast homolog DBP7
1019	ABCF1	ATP-binding cassette, sub-family F (GCN20), member 1 [Source:HGNC Symbol;Acc:70]	ENSG00000225989	19570978
1020	DNMT1	DNA (cytosine-5-)-methyltransferase 1 [Source:HGNC Symbol;Acc:2976]	ENSG00000130816	24107992, 24481530
1021	SNRPA1	small nuclear ribonucleoprotein polypeptide A' [Source:HGNC Symbol;Acc:11152]	ENSG00000131876	2928112
1022	API5	apoptosis inhibitor 5 [Source:HGNC Symbol;Acc:594]	ENSG00000166181	22658674, 22681889
1023	SHQ1	SHQ1, H/ACA ribonucleoprotein assembly factor [Source:HGNC Symbol;Acc:25543]	ENSG00000144736	19383767
1024	AKAP1	A kinase (PRKA) anchor protein 1 [Source:HGNC Symbol;Acc:367]	ENSG00000121057	23077346
1025	FTO	fat mass and obesity associated [Source:HGNC Symbol;Acc:24678]	ENSG00000140718	23653210
1026	PUF60	poly-U binding splicing factor 60KDa [Source:HGNC Symbol;Acc:17042]	ENSG00000179950	established RBP
1027	SAMHD1	SAM domain and HD domain 1 [Source:HGNC Symbol;Acc:15925]	ENSG00000101347	established RBP
1028	RBM45	RNA binding motif protein 45 [Source:HGNC Symbol;Acc:24468]	ENSG00000155636	12220514
1029	FAM98B	family with sequence similarity 98, member B [Source:HGNC Symbol;Acc:26773]	ENSG00000171262	21311021
1030	FAM98A	family with sequence similarity 98, member A [Source:HGNC Symbol;Acc:24520]	ENSG00000119812	established RBP
1031	FAM98C	family with sequence similarity 98, member C [Source:HGNC Symbol;Acc:27119]	ENSG00000130244	established RBP
1032	PCF11	PCF11, cleavage and polyadenylation factor subunit, homolog (S. cerevisiae) [Source:HGNC Symbol;Acc:30097]	ENSG00000165494	19110458
1033	EIF5	eukaryotic translation initiation factor 5 [Source:HGNC Symbol;Acc:3299]	ENSG00000100664	24499181
1034	ZC3HC1	zinc finger, C3HC-type containing 1 [Source:HGNC Symbol;Acc:29913]	ENSG00000091732	established RBP
1035	HNRNPC	heterogeneous nuclear ribonucleoprotein C (C1/C2) [Source:HGNC Symbol;Acc:5035]	ENSG00000092199	established RBP
1036	HNRNPCL1	heterogeneous nuclear ribonucleoprotein C-like 1 [Source:HGNC Symbol;Acc:29295]	ENSG00000179172	established RBP
1037	RALY	RNA binding protein, autoantigenic (hnRNP-associated with lethal yellow homolog (mouse)) [Source:HGNC Symbol;Acc:15921]	ENSG00000125970	established RBP
1038	RALYL	RALY RNA binding protein-like [Source:HGNC Symbol;Acc:27036]	ENSG00000184672	established RBP
1039	SEPSECS	Sep (O-phosphoserine) tRNA:Sec (selenocysteine) tRNA synthase [Source:HGNC Symbol;Acc:30605]	ENSG00000109618	The amino acid selenocysteine is the only amino acid that does not have its own tRNA synthetase. Instead, this amino acid is synthesized on its cognate tRNA in a three step process. The protein encoded by this gene catalyzes the third step in the process, the conversion of O-phosphoseryl-tRNA(Sec) to selenocysteinyl-tRNA(Sec).[provided by RefSeq, Mar 2011]
1040	NPM1	nucleophosmin (nucleolar phosphoprotein B23, numatrin) [Source:HGNC Symbol;Acc:7910]	ENSG00000181163	12058066
1041	NPM3	nucleophosmin/nucleoplasmin 3 [Source:HGNC Symbol;Acc:7931]	ENSG00000107833	15596447
1042	NPM2	nucleophosmin/nucleoplasmin 2 [Source:HGNC Symbol;Acc:7930]	ENSG00000158806	by homology
1043	NUPL2	nucleoporin like 2 [Source:HGNC Symbol;Acc:17010]	ENSG00000136243	by homology, 16000379
1044	MRPS14	mitochondrial ribosomal protein S14 [Source:HGNC Symbol;Acc:14049]	ENSG00000120333	established RBP
1045	SF3A1	splicing factor 3a, subunit 1, 120kDa [Source:HGNC Symbol;Acc:10765]	ENSG00000099995	This gene encodes subunit 1 of the splicing factor 3a protein complex. The splicing factor 3a heterotrimer includes subunits 1, 2 and 3 and is necessary for the in vitro conversion of 15S U2 snRNP into an active 17S particle that performs pre-mRNA splicing. Subunit 1 belongs to the SURP protein family; named for the SURP (also called SWAP or Suppressor-of-White-APricot) motifs that are thought to…
1046	EIF3A	eukaryotic translation initiation factor 3, subunit A [Source:HGNC Symbol;Acc:3271]	ENSG00000107581	23766293
1047	FASTKD5	FAST kinase domains 5 [Source:HGNC Symbol;Acc:25790]	ENSG00000215251	15501674
1048	TDRD3	tudor domain containing 3 [Source:HGNC Symbol;Acc:20612]	ENSG00000083544	18664458
1049	SNRPB	small nuclear ribonucleoprotein polypeptides B and B1 [Source:HGNC Symbol;Acc:11153]	ENSG00000125835	established RBP
1050	SNRPN	small nuclear ribonucleoprotein polypeptide N [Source:HGNC Symbol;Acc:11164]	ENSG00000128739	established RBP
1051	YRDC	yrdC domain containing (E. coli) [Source:HGNC Symbol;Acc:28905]	ENSG00000196449	23258706
1052	POLR2K	polymerase (RNA) II (DNA directed) polypeptide K, 7.0kDa [Source:HGNC Symbol;Acc:9198]	ENSG00000147669	Pol II complex
1053	ERN2	endoplasmic reticulum to nucleus signaling 2 [Source:HGNC Symbol;Acc:16942]	ENSG00000134398	18242182, 21146530
1054	ERN1	endoplasmic reticulum to nucleus signaling 1 [Source:HGNC Symbol;Acc:3449]	ENSG00000178607	IRE1 RNA endonuclease
1055	RPL5	ribosomal protein L5 [Source:HGNC Symbol;Acc:10360]	ENSG00000122406	established RBP
1056	RPS17	ribosomal protein S17 [Source:HGNC Symbol;Acc:10397]	ENSG00000184779	established RBP
1057	RPS17L	ribosomal protein S17-like [Source:HGNC Symbol;Acc:40029]	ENSG00000182774	established RBP
1058	DARS	aspartyl-tRNA synthetase [Source:HGNC Symbol;Acc:2678]	ENSG00000115866	established RBP
1059	IPO7	importin 7 [Source:HGNC Symbol;Acc:9852]	ENSG00000205339	9214382
1060	IPO8	importin 8 [Source:HGNC Symbol;Acc:9853]	ENSG00000133704	24596094
1061	SMN1	survival of motor neuron 1, telomeric [Source:HGNC Symbol;Acc:11117]	ENSG00000172062	established RBP
1062	SMN2	survival of motor neuron 2, centromeric [Source:HGNC Symbol;Acc:11118]	ENSG00000205571	established RBP
1063	GTPBP4	GTP binding protein 4 [Source:HGNC Symbol;Acc:21535]	ENSG00000107937	NOG1 yeast homolog
1064	MRPL13	mitochondrial ribosomal protein L13 [Source:HGNC Symbol;Acc:14278]	ENSG00000172172	established RBP
1065	MRPL46	mitochondrial ribosomal protein L46 [Source:HGNC Symbol;Acc:1192]	ENSG00000259494	established RBP
1066	LSM5	LSM5 homolog, U6 small nuclear RNA associated (S. cerevisiae) [Source:HGNC Symbol;Acc:17162]	ENSG00000106355	established RBP
1067	EIF4G3	eukaryotic translation initiation factor 4 gamma, 3 [Source:HGNC Symbol;Acc:3298]	ENSG00000075151	10872469
1068	EIF4G1	eukaryotic translation initiation factor 4 gamma, 1 [Source:HGNC Symbol;Acc:3296]	ENSG00000114867	The protein encoded by this gene is a component of the multi-subunit protein complex EIF4F. This complex facilitates the recruitment of mRNA to the ribosome, which is a rate-limiting step during the initiation phase of protein synthesis. The recognition of the mRNA cap and the ATP-dependent unwinding of 5'-terminal secondary structure is catalyzed by factors in this complex. The subunit encoded b…
1069	EIF4G2	eukaryotic translation initiation factor 4 gamma, 2 [Source:HGNC Symbol;Acc:3297]	ENSG00000110321	Translation initiation is mediated by specific recognition of the cap structure by eukaryotic translation initiation factor 4F (eIF4F), which is a cap binding protein complex that consists of three subunits: eIF4A, eIF4E and eIF4G. The protein encoded by this gene shares similarity with the C-terminal region of eIF4G that contains the binding sites for eIF4A and eIF3; eIF4G, in addition, contains…
1070	GTF2F1	general transcription factor IIF, polypeptide 1, 74kDa [Source:HGNC Symbol;Acc:4652] [Type: protein coding Ensembl/Havana merge]	ENSG00000125651	12354769
1071	RPS15A	ribosomal protein S15a [Source:HGNC Symbol;Acc:10389]	ENSG00000134419	established RBP
1072	PIH1D2	PIH1 domain containing 2 [Source:HGNC Symbol;Acc:25210]	ENSG00000262740	established RBP
1073	TTF2	transcription termination factor, RNA polymerase II [Source:HGNC Symbol;Acc:12398]	ENSG00000116830	12927788
1074	PUS3	pseudouridylate synthase 3 [Source:HGNC Symbol;Acc:25461]	ENSG00000110060	The protein encoded by this gene catalyzes the formation of tRNA pseudouridine from tRNA uridine at position 39 in the anticodon stem and loop of transfer RNAs. Two transcript variants encoding different isoforms have been found for this gene. [provided by RefSeq, Dec 2012]
1075	RBM7	RNA binding motif protein 7 [Source:HGNC Symbol;Acc:9904]	ENSG00000076053	21855801
1076	RBM11	RNA binding motif protein 11 [Source:HGNC Symbol;Acc:9897]	ENSG00000185272	by homology
1077	TSEN2	tRNA splicing endonuclease 2 homolog (S. cerevisiae) [Source:HGNC Symbol;Acc:28422]	ENSG00000154743	established RBP
1078	RBM42	RNA binding motif protein 42 [Source:HGNC Symbol;Acc:28117]	ENSG00000126254	by homology, 19170760
1079	UTP3	UTP3, small subunit (SSU) processome component, homolog (S. cerevisiae) [Source:HGNC Symbol;Acc:24477]	ENSG00000132467	established RBP
1080	HNRNPL	heterogeneous nuclear ribonucleoprotein L [Source:HGNC Symbol;Acc:5045]	ENSG00000104824	established RBP
1081	HNRNPLL	heterogeneous nuclear ribonucleoprotein L-like [Source:HGNC Symbol;Acc:25127]	ENSG00000143889	established RBP
1082	PTBP1	polypyrimidine tract binding protein 1 [Source:HGNC Symbol;Acc:9583]	ENSG00000011304	established RBP
1083	PTBP2	polypyrimidine tract binding protein 2 [Source:HGNC Symbol;Acc:17662]	ENSG00000117569	established RBP
1084	PTBP3	polypyrimidine tract binding protein 3 [Source:HGNC Symbol;Acc:10253]	ENSG00000119314	established RBP
1085	SYMPK	symplekin [Source:HGNC Symbol;Acc:22935]	ENSG00000125755	established RBP
1086	POLR2F	polymerase (RNA) II (DNA directed) polypeptide F [Source:HGNC Symbol;Acc:9193]	ENSG00000100142	Pol II complex
1087	TSR2	TSR2, 20S rRNA accumulation, homolog (S. cerevisiae) [Source:HGNC Symbol;Acc:25455]	ENSG00000158526	by homology
1088	KIAA0391	mitochondrial ribonuclease P protein 3 isoform 4 [Source:RefSeq peptide;Acc:NP_001243609]	ENSG00000100890	MRPP3 yeast homolog, 18984158
1089	POLR2G	polymerase (RNA) II (DNA directed) polypeptide G [Source:HGNC Symbol;Acc:9194]	ENSG00000168002	Pol II complex
1090	WDR5	WD repeat domain 5 [Source:HGNC Symbol;Acc:12757]	ENSG00000196363	21423168
1091	SNRNP40	small nuclear ribonucleoprotein 40kDa (U5) [Source:HGNC Symbol;Acc:30857]	ENSG00000060688	established RBP
1092	WDR83	WD repeat domain 83 [Source:HGNC Symbol;Acc:32672]	ENSG00000123154	This gene encodes a member of the WD-40 protein family. The protein is proposed to function as a molecular scaffold for various multimeric protein complexes. The protein associates with several components of the extracellular signal-regulated kinase (ERK) pathway, and promotes ERK activity in response to serum or other signals. The protein also interacts with egl nine homolog 3 (EGLN3, also known…
1093	ZFC3H1	zinc finger, C3H1-type containing [Source:HGNC Symbol;Acc:28328]	ENSG00000133858	established RBP
1094	RPL15	ribosomal protein L15 [Source:HGNC Symbol;Acc:10306]	ENSG00000174748	established RBP
1095	SNRNP35	small nuclear ribonucleoprotein 35kDa (U11/U12) [Source:HGNC Symbol;Acc:30852]	ENSG00000184209	established RBP
1096	SNRNP70	small nuclear ribonucleoprotein 70kDa (U1) [Source:HGNC Symbol;Acc:11150]	ENSG00000104852	established RBP
1097	MRPL39	mitochondrial ribosomal protein L39 [Source:HGNC Symbol;Acc:14027]	ENSG00000154719	established RBP
1098	TLR7	toll-like receptor 7 [Source:HGNC Symbol;Acc:15631] [Type: protein coding Ensembl/Havana merge]	ENSG00000196664	16111635
1099	TLR8	toll-like receptor 8 [Source:HGNC Symbol;Acc:15632]	ENSG00000101916	16111635
1100	TLR3	toll-like receptor 3 [Source:HGNC Symbol;Acc:11849] [Type: protein coding Ensembl/Havana merge]	ENSG00000164342	This receptor is most abundantly expressed in placenta and pancreas, and is restricted to the dendritic subpopulation of the leukocytes. It recognizes dsRNA associated with viral infection, and induces the activation of NF-kappaB and the production of type I interferons. It may thus play a role in host defense against viruses. Use of alternative polyadenylation sites to generate different length …
1101	NAA38	N(alpha)-acetyltransferase 38, NatC auxiliary subunit [Source:HGNC Symbol;Acc:20471]	ENSG00000128534	Previous names: LSM8 homolog, U6 small nuclear RNA associated
1102	PRPF31	PRP31 pre-mRNA processing factor 31 homolog (S. cerevisiae) [Source:HGNC Symbol;Acc:15446]	ENSG00000105618	11867543
1103	MRPL55	mitochondrial ribosomal protein L55 [Source:HGNC Symbol;Acc:16686]	ENSG00000162910	established RBP
1104	TRMT2A	tRNA methyltransferase 2 homolog A (S. cerevisiae) [Source:HGNC Symbol;Acc:24974]	ENSG00000099899	The protein encoded by this gene is of unknown function. However, it is orthologous to the mouse Trmt2a gene and contains an RNA methyltransferase domain. Expression of this gene varies during the cell cycle, with aberrant expression being a possible biomarker in certain breast cancers. Several transcript variants encoding two different isoforms have been found for this gene. [provided by RefSeq,…
1105	TRMT2B	tRNA methyltransferase 2 homolog B (S. cerevisiae) [Source:HGNC Symbol;Acc:25748]	ENSG00000188917	This gene encodes a homolog of the TRM2 gene in S. cerevisiae. The yeast gene encodes a tRNA methyltransferase that plays a role in tRNA maturation. The yeast protein also has endo-exonuclease activity and may be involved in DNA double strand break repair. Alternative splicing results in multiple transcripts encoding different isoforms. [provided by RefSeq, Nov 2009]
1106	RPS3A	ribosomal protein S3A [Source:HGNC Symbol;Acc:10421]	ENSG00000145425	established RBP
1107	BRCA1	breast cancer 1, early onset [Source:HGNC Symbol;Acc:1100]	ENSG00000012048	12419249
1108	RIOK2	RIO kinase 2 [Source:HGNC Symbol;Acc:18999]	ENSG00000058729	19564402
1109	DHX16	DEAH (Asp-Glu-Ala-His) box polypeptide 16 [Source:HGNC Symbol;Acc:2739]	ENSG00000206486	20423332, PRP8 yeast homolog
1110	DHX33	DEAH (Asp-Glu-Ala-His) box polypeptide 33 [Source:HGNC Symbol;Acc:16718]	ENSG00000005100	by homology
1111	DHX35	DEAH (Asp-Glu-Ala-His) box polypeptide 35 [Source:HGNC Symbol;Acc:15861]	ENSG00000101452	by homology
1112	DHX32	DEAH (Asp-Glu-Ala-His) box polypeptide 32 [Source:HGNC Symbol;Acc:16717]	ENSG00000089876	PRP43 yeast homolog
1113	DQX1	DEAQ box RNA-dependent ATPase 1 [Source:HGNC Symbol;Acc:20410]	ENSG00000144045	PRP43 yeast homolog
1114	DHX15	DEAH (Asp-Glu-Ala-His) box polypeptide 15 [Source:HGNC Symbol;Acc:2738]	ENSG00000109606	The protein encoded by this gene is a putative ATP-dependent RNA helicase implicated in pre-mRNA splicing. [provided by RefSeq, Jul 2008]
1115	DHX8	DEAH (Asp-Glu-Ala-His) box polypeptide 8 [Source:HGNC Symbol;Acc:2749]	ENSG00000067596	This protein facilitates nuclear export of spliced mRNA by releasing the RNA from the spliceosome. [provided by RefSeq, Jul 2008]
1116	MRPS5	mitochondrial ribosomal protein S5 [Source:HGNC Symbol;Acc:14498]	ENSG00000144029	established RBP
1117	SAP18	Sin3A-associated protein, 18kDa [Source:HGNC Symbol;Acc:10530]	ENSG00000150459	22388736
1118	TUFM	Tu translation elongation factor, mitochondrial [Source:HGNC Symbol;Acc:12420]	ENSG00000178952	19524667
1119	EEFSEC	eukaryotic elongation factor, selenocysteine-tRNA-specific [Source:HGNC Symbol;Acc:24614]	ENSG00000132394	established RBP
1120	TDRD12	tudor domain containing 12 [Source:HGNC Symbol;Acc:25044]	ENSG00000173809	24067652
1121	SKIV2L2	superkiller viralicidic activity 2-like 2 (S. cerevisiae) [Source:HGNC Symbol;Acc:18734]	ENSG00000039123	11719186
1122	TRDMT1	tRNA aspartic acid methyltransferase 1 [Source:HGNC Symbol;Acc:2977]	ENSG00000107614	established RBP
1123	ZNF473	zinc finger protein 473 [Source:HGNC Symbol;Acc:23239]	ENSG00000142528	16914750
1124	FCF1	FCF1 small subunit (SSU) processome component homolog (S. cerevisiae) [Source:HGNC Symbol;Acc:20220]	ENSG00000119616	FCF1 yeast homolog
1125	URB1	URB1 ribosome biogenesis 1 homolog (S. cerevisiae) [Source:HGNC Symbol;Acc:17344]	ENSG00000142207	by homology
1126	CARS	cysteinyl-tRNA synthetase [Source:HGNC Symbol;Acc:1493]	ENSG00000110619	established RBP
1127	CARS2	cysteinyl-tRNA synthetase 2, mitochondrial (putative) [Source:HGNC Symbol;Acc:25695]	ENSG00000134905	established RBP
1128	CELF1	CUGBP, Elav-like family member 1 [Source:HGNC Symbol;Acc:2549]	ENSG00000149187	established RBP
1129	CELF2	CUGBP, Elav-like family member 2 [Source:HGNC Symbol;Acc:2550]	ENSG00000048740	established RBP
1130	CELF3	CUGBP, Elav-like family member 3 [Source:HGNC Symbol;Acc:11967]	ENSG00000159409	established RBP
1131	CELF4	CUGBP, Elav-like family member 4 [Source:HGNC Symbol;Acc:14015]	ENSG00000101489	established RBP
1132	CELF5	CUGBP, Elav-like family member 5 [Source:HGNC Symbol;Acc:14058]	ENSG00000161082	established RBP
1133	CELF6	CUGBP, Elav-like family member 6 [Source:HGNC Symbol;Acc:14059]	ENSG00000140488	established RBP
1134	XPO1	exportin 1 (CRM1 homolog, yeast) [Source:HGNC Symbol;Acc:12825]	ENSG00000082898	CRM1
1135	DDX17	DEAD (Asp-Glu-Ala-Asp) box helicase 17 [Source:HGNC Symbol;Acc:2740]	ENSG00000100201	12138182
1136	DDX46	DEAD (Asp-Glu-Ala-Asp) box polypeptide 46 [Source:HGNC Symbol;Acc:18681]	ENSG00000145833	14713954, The protein encoded by this gene is a component of the 17S U2 snRNP complex; it plays an important role in pre-mRNA splicing. [provided by RefSeq, Jul 2008]
1137	DDX5	DEAD (Asp-Glu-Ala-Asp) box helicase 5 [Source:HGNC Symbol;Acc:2746]	ENSG00000263077	RBP in alternative splicing
1138	DDX42	DEAD (Asp-Glu-Ala-Asp) box polypeptide 42 [Source:HGNC Symbol;Acc:18676]	ENSG00000198231	by homology , 16397294
1139	DDX43	DEAD (Asp-Glu-Ala-Asp) box polypeptide 43 [Source:HGNC Symbol;Acc:18677]	ENSG00000080007	yeast homolog DBP2
1140	DDX53	DEAD (Asp-Glu-Ala-Asp) box polypeptide 53 [Source:HGNC Symbol;Acc:20083]	ENSG00000184735	yeast homolog DBP2
1141	FIP1L1	FIP1 like 1 (S. cerevisiae) [Source:HGNC Symbol;Acc:19124]	ENSG00000145216	This gene encodes a subunit of the CPSF (cleavage and polyadenylation specificity factor) complex that polyadenylates the 3' end of mRNA precursors. This gene, the homolog of yeast Fip1 (factor interacting with PAP), binds to U-rich sequences of pre-mRNA and stimulates poly(A) polymerase activity.
1142	MRPL14	mitochondrial ribosomal protein L14 [Source:HGNC Symbol;Acc:14279]	ENSG00000180992	established RBP
1143	TXNL4A	thioredoxin-like 4A [Source:HGNC Symbol;Acc:30551]	ENSG00000141759	23519793, TXNL4A (thioredoxin-like 4A) is an essential protein conserved from yeast to humans and is a component of the pre-mRNA splicing machinery. TXNL4B was identified as a TXNL4-family protein that also interacts with Prp6, an integral component of the U4/U6ÃƒÆ’Ã¢â‚¬Å¡Ãƒâ€šÃ‚Â·U5 tri-snRNP complex, and has been shown to function in pre-mRNA splicing. A
1144	TXNL4B	thioredoxin-like 4B [Source:HGNC Symbol;Acc:26041]	ENSG00000140830	23519793, TXNL4A (thioredoxin-like 4A) is an essential protein conserved from yeast to humans and is a component of the pre-mRNA splicing machinery. TXNL4B was identified as a TXNL4-family protein that also interacts with Prp6, an integral component of the U4/U6ÃƒÆ’Ã¢â‚¬Å¡Ãƒâ€šÃ‚Â·U5 tri-snRNP complex, and has been shown to function in pre-mRNA splicing. A
1145	RBM39	RNA binding motif protein 39 [Source:HGNC Symbol;Acc:15923]	ENSG00000131051	by homology, This gene encodes a member of the U2AF65 family of proteins. The encoded protein is found in the nucleus, where it co-localizes with core spliceosomal proteins. It has been shown to play a role in both steroid hormone receptor-mediated transcription and alternative splicing, and it is also a transcriptional coregulator of the viral oncoprotein v-Rel. Multiple transcript variants have…
1146	RBM23	RNA binding motif protein 23 [Source:HGNC Symbol;Acc:20155]	ENSG00000100461	This gene encodes a member of the U2AF-like family of RNA binding proteins. This protein interacts with some steroid nuclear receptors, localizes to the promoter of a steroid- responsive gene, and increases transcription of steroid-responsive transcriptional reporters in a hormone-dependent manner. It is also implicated in the steroid receptor-dependent regulation of alternative splicing. Multipl…
1147	CPEB1	cytoplasmic polyadenylation element binding protein 1 [Source:HGNC Symbol;Acc:21744]	ENSG00000214575	established RBP
1148	CPEB2	cytoplasmic polyadenylation element binding protein 2 [Source:HGNC Symbol;Acc:21745]	ENSG00000137449	established RBP
1149	CPEB3	cytoplasmic polyadenylation element binding protein 3 [Source:HGNC Symbol;Acc:21746]	ENSG00000107864	established RBP
1150	CPEB4	cytoplasmic polyadenylation element binding protein 4 [Source:HGNC Symbol;Acc:21747]	ENSG00000113742	established RBP
1151	INTS9	integrator complex subunit 9 [Source:HGNC Symbol;Acc:25592]	ENSG00000104299	22252320, This protein complex binds the C-terminal domain of RNA polymerase II and likely plays a role in small nuclear RNA processing
1152	CACTIN	cactin, spliceosome C complex subunit [Source:HGNC Symbol;Acc:29938]	ENSG00000105298	established RBP
1153	MPHOSPH6	M-phase phosphoprotein 6 [Source:HGNC Symbol;Acc:7214]	ENSG00000135698	16396833
1154	RPL34	ribosomal protein L34 [Source:HGNC Symbol;Acc:10340]	ENSG00000109475	established RBP
1155	OBFC1	oligonucleotide/oligosaccharide-binding fold containing 1 [Source:HGNC Symbol;Acc:26200]	ENSG00000107960	by domain, OBFC1 and C17ORF68 (MIM 613129) are subunits of an alpha accessory factor (AAF) that stimulates the activity of DNA polymerase-alpha-primase (see MIM 176636), the enzyme that initiates DNA replication (Casteel et al., 2009 [PubMed 19119139]). OBFC1 also appears to function in a telomere-associated complex with C17ORF68 and TEN1 (C17ORF106; MIM 613130) (Miyake et al., 2009 [PubMed 19854…
1156	RPS12	ribosomal protein S12 [Source:HGNC Symbol;Acc:10385]	ENSG00000112306	established RBP
1157	PRPF8	PRP8 pre-mRNA processing factor 8 homolog (S. cerevisiae) [Source:HGNC Symbol;Acc:17340]	ENSG00000174231	established RBP
1158	SECISBP2L	SECIS binding protein 2-like [Source:HGNC Symbol;Acc:28997]	ENSG00000138593	22530054, 22530054
1159	SECISBP2	SECIS binding protein 2 [Source:HGNC Symbol;Acc:30972]	ENSG00000187742	The incorporation of selenocysteine into a protein requires the concerted action of an mRNA element called a sec insertion sequence (SECIS), a selenocysteine-specific translation elongation factor and a SECIS binding protein. With these elements in place, a UGA codon can be decoded as selenocysteine. The gene described in this record encodes a nuclear protein that functions as a SECIS binding pro…
1160	RPUSD3	RNA pseudouridylate synthase domain containing 3 [Source:HGNC Symbol;Acc:28437]	ENSG00000156990	by domain, 22658674, 22681889
1161	RPUSD4	RNA pseudouridylate synthase domain containing 4 [Source:HGNC Symbol;Acc:25898]	ENSG00000165526	by domain, 22658674, 22681889
1162	DDX6	DEAD (Asp-Glu-Ala-Asp) box helicase 6 [Source:HGNC Symbol;Acc:2747]	ENSG00000269612	This gene encodes a member of the DEAD box protein family. The protein is an RNA helicase found in P-bodies and stress granules, and functions in translation suppression and mRNA degradation. It is required for microRNA-induced gene silencing. Multiple alternatively spliced variants, encoding the same protein, have been identified. [provided by RefSeq, Mar 2012]
1163	RPL28	ribosomal protein L28 [Source:HGNC Symbol;Acc:10330]	ENSG00000108107	established RBP
1164	ELAC1	elaC homolog 1 (E. coli) [Source:HGNC Symbol;Acc:14197]	ENSG00000141642	18573253
1165	NOM1	nucleolar protein with MIF4G domain 1 [Source:HGNC Symbol;Acc:13244]	ENSG00000146909	yeast homolog SGD1
1166	TROVE2	TROVE domain family, member 2 [Source:HGNC Symbol;Acc:11313]	ENSG00000116747	23698747
1167	EEF1E1	eukaryotic translation elongation factor 1 epsilon 1 [Source:HGNC Symbol;Acc:3212]	ENSG00000124802	This gene encodes a multifunctional protein that localizes to both the cytoplasm and nucleus. In the cytoplasm, the encoded protein is an auxiliary component of the macromolecular aminoacyl-tRNA synthase complex. However, its mouse homolog has been shown to translocate to the nucleus in response to DNA damage, and it plays a positive role in ATM/ATR-mediated p53 activation. Alternative splicing r…
1168	TARSL2	threonyl-tRNA synthetase-like 2 [Source:HGNC Symbol;Acc:24728]	ENSG00000185418	by domain
1169	TARS	threonyl-tRNA synthetase [Source:HGNC Symbol;Acc:11572]	ENSG00000113407	established RBP
1170	TARS2	threonyl-tRNA synthetase 2, mitochondrial (putative) [Source:HGNC Symbol;Acc:30740]	ENSG00000143374	established RBP
1171	IARS	isoleucyl-tRNA synthetase [Source:HGNC Symbol;Acc:5330]	ENSG00000196305	established RBP
1172	RPL18A	ribosomal protein L18a [Source:HGNC Symbol;Acc:10311]	ENSG00000105640	established RBP
1173	ESF1	ESF1, nucleolar pre-rRNA processing protein, homolog (S. cerevisiae) [Source:HGNC Symbol;Acc:15898]	ENSG00000089048	Nucleolar protein involved in pre-rRNA processing; depletion causes severely decreased 18S rRNA levels
1174	EEF2	eukaryotic translation elongation factor 2 [Source:HGNC Symbol;Acc:3214]	ENSG00000167658	established RBP
1175	EFTUD2	elongation factor Tu GTP binding domain containing 2 [Source:HGNC Symbol;Acc:30858]	ENSG00000108883	established RBP
1176	DDX60	DEAD (Asp-Glu-Ala-Asp) box polypeptide 60 [Source:HGNC Symbol;Acc:25942]	ENSG00000137628	21791617, MTR4 yeast homolog
1177	DDX60L	DEAD (Asp-Glu-Ala-Asp) box polypeptide 60-like [Source:HGNC Symbol;Acc:26429]	ENSG00000181381	by homology
1178	MRPL2	mitochondrial ribosomal protein L2 [Source:HGNC Symbol;Acc:14056]	ENSG00000112651	established RBP
1179	SLC4A1AP	solute carrier family 4 (anion exchanger), member 1, adaptor protein [Source:HGNC Symbol;Acc:13813]	ENSG00000163798	by domain
1180	MAZ	MYC-associated zinc finger protein (purine-binding transcription factor) [Source:HGNC Symbol;Acc:6914]	ENSG00000103495	established RBP
1181	EIF2S3L	Putative eukaryotic translation initiation factor 2 subunit 3-like protein [Source:UniProtKB/Swiss-Prot;Acc:Q2VIR3]	ENSG00000180574	by homology
1182	EIF2S3	eukaryotic translation initiation factor 2, subunit 3 gamma, 52kDa [Source:HGNC Symbol;Acc:3267]	ENSG00000130741	The translation initiation factor EIF2 catalyzes the first regulated step of protein synthesis initiation, promoting the binding of the initiator tRNA to 40S ribosomal subunits. Binding occurs as a ternary complex of methionyl-tRNA, EIF2, and GTP. EIF2 is composed of 3 nonidentical subunits, the 36-kD EIF2-alpha subunit (EIF2S1), the 38-kD EIF2-beta subunit (EIF2S2; MIM 603908), and the 52-kD EIF…
1183	AIMP1	aminoacyl tRNA synthetase complex-interacting multifunctional protein 1 [Source:HGNC Symbol;Acc:10648]	ENSG00000164022	The protein encoded by this gene is a cytokine that is specifically induced by apoptosis, and it is involved in the control of angiogenesis, inflammation, and wound healing. The release of this cytokine renders the tumor-associated vasculature sensitive to tumor necrosis factor. The precursor protein is identical to the p43 subunit, which is associated with the multi-tRNA synthetase complex, and …
1184	APEX1	APEX nuclease (multifunctional DNA repair enzyme) 1 [Source:HGNC Symbol;Acc:587]	ENSG00000100823	19401441, 19188445,11286553
1185	EIF3J	eukaryotic translation initiation factor 3, subunit J [Source:HGNC Symbol;Acc:3270]	ENSG00000104131	17588516
1186	PABPC3	poly(A) binding protein, cytoplasmic 3 [Source:HGNC Symbol;Acc:8556]	ENSG00000151846	11328870
1187	PABPC1L	poly(A) binding protein, cytoplasmic 1-like [Source:HGNC Symbol;Acc:15797]	ENSG00000101104	18716053
1188	PABPC1L2A	poly(A) binding protein, cytoplasmic 1-like 2A [Source:HGNC Symbol;Acc:27989]	ENSG00000268574	by homology
1189	PABPC1L2B	poly(A) binding protein, cytoplasmic 1-like 2B [Source:HGNC Symbol;Acc:31852]	ENSG00000267891	by homology
1190	PABPC4L	poly(A) binding protein, cytoplasmic 4-like [Source:HGNC Symbol;Acc:31955]	ENSG00000254535	by homology
1191	PABPC5	poly(A) binding protein, cytoplasmic 5 [Source:HGNC Symbol;Acc:13629]	ENSG00000174740	by homology
1192	PABPC4	poly(A) binding protein, cytoplasmic 4 (inducible form) [Source:HGNC Symbol;Acc:8557]	ENSG00000090621	PABPC4 contains 4 RNA-binding domains and proline-rich C terminus. PABPC4 is localized primarily to the cytoplasm. It is suggested that PABPC4 might be necessary for regulation of stability of labile mRNA species in activated T cells. PABPC4 was also identified as an antigen, APP1 (activated-platelet protein-1), expressed on thrombin-activated rabbit platelets. PABPC4 may also be involved in the …
1193	PABPC1	poly(A) binding protein, cytoplasmic 1 [Source:HGNC Symbol;Acc:8554]	ENSG00000070756	This gene encodes a poly(A) binding protein. The protein shuttles between the nucleus and cytoplasm and binds to the 3' poly(A) tail of eukaryotic messenger RNAs via RNA-recognition motifs. The binding of this protein to poly(A) promotes ribosome recruitment and translation initiation; it is also required for poly(A) shortening which is the first step in mRNA decay. The gene is part of a small ge…
1194	MEX3A	mex-3 homolog A (C. elegans) [Source:HGNC Symbol;Acc:33482]	ENSG00000254726	established RBP
1195	MEX3B	mex-3 homolog B (C. elegans) [Source:HGNC Symbol;Acc:25297]	ENSG00000183496	established RBP
1196	MEX3C	mex-3 homolog C (C. elegans) [Source:HGNC Symbol;Acc:28040]	ENSG00000176624	established RBP
1197	MEX3D	mex-3 homolog D (C. elegans) [Source:HGNC Symbol;Acc:16734]	ENSG00000181588	established RBP
1198	GEMIN7	gem (nuclear organelle) associated protein 7 [Source:HGNC Symbol;Acc:20045]	ENSG00000142252	established RBP
1199	MRPS23	mitochondrial ribosomal protein S23 [Source:HGNC Symbol;Acc:14509]	ENSG00000181610	established RBP
1200	PSIP1	PC4 and SFRS1 interacting protein 1 [Source:HGNC Symbol;Acc:9527]	ENSG00000164985	22615581
1201	SRP54	signal recognition particle 54kDa [Source:HGNC Symbol;Acc:11301]	ENSG00000100883	doi:10.1038/nrg2843, 11680843
1202	FARSB	phenylalanyl-tRNA synthetase, beta subunit [Source:HGNC Symbol;Acc:17800]	ENSG00000116120	established RBP
1203	SPEN	spen homolog, transcriptional regulator (Drosophila) [Source:HGNC Symbol;Acc:17575]	ENSG00000065526	21637295
1204	RBM15B	RNA binding motif protein 15B [Source:HGNC Symbol;Acc:24303]	ENSG00000179837	19586903, Members of the SPEN (Split-end) family of proteins, including RBM15B, have repressor function in several signaling pathways and may bind to RNA through interaction with spliceosome components (Hiriart et al., 2005 [PubMed 16129689]).[supplied by OMIM, Feb 2009]
1205	RBM15	RNA binding motif protein 15 [Source:HGNC Symbol;Acc:14959]	ENSG00000162775	Members of the SPEN (Split-end) family of proteins, including RBM15, have repressor function in several signaling pathways and may bind to RNA through interaction with spliceosome components (Hiriart et al., 2005 [PubMed 16129689]).[supplied by OMIM, Feb 2009]
1206	DNAAF2	dynein, axonemal, assembly factor 2 [Source:HGNC Symbol;Acc:20188]	ENSG00000165506	by domain
1207	SF3B1	splicing factor 3b, subunit 1, 155kDa [Source:HGNC Symbol;Acc:10768]	ENSG00000115524	This gene encodes subunit 1 of the splicing factor 3b protein complex. Splicing factor 3b, together with splicing factor 3a and a 12S RNA unit, forms the U2 small nuclear ribonucleoproteins complex (U2 snRNP). The splicing factor 3b/3a complex binds pre-mRNA upstream of the intron's branch site in a sequence independent manner and may anchor the U2 snRNP to the pre-mRNA. Splicing factor 3b is als…
1208	RNASEH2B	ribonuclease H2, subunit B [Source:HGNC Symbol;Acc:25671]	ENSG00000136104	established RBP
1209	FARSA	phenylalanyl-tRNA synthetase, alpha subunit [Source:HGNC Symbol;Acc:3592]	ENSG00000179115	established RBP
1210	NOB1	NIN1/RPN12 binding protein 1 homolog (S. cerevisiae) [Source:HGNC Symbol;Acc:29540]	ENSG00000141101	In yeast, over 200 protein and RNA cofactors are required for ribosome assembly, and these are generally conserved in eukaryotes. These factors orchestrate modification and cleavage of the initial 35S precursor rRNA transcript into the mature 18S, 5.8S, and 25S rRNAs, folding of the rRNA, and binding of ribosomal proteins and 5S RNA. Nob1 is involved in pre-rRNA processing. In a late cytoplasmic …
1211	EIF2A	eukaryotic translation initiation factor 2A, 65kDa [Source:HGNC Symbol;Acc:3254]	ENSG00000144895	12133843
1212	RNASEL	ribonuclease L (2',5'-oligoisoadenylate synthetase-dependent) [Source:HGNC Symbol;Acc:10050]	ENSG00000135828	This gene encodes a component of the interferon-regulated 2-5A system that functions in the antiviral and antiproliferative roles of interferons. Mutations in this gene have been associated with predisposition to prostate cancer and this gene is a candidate for the hereditary prostate cancer 1 (HPC1) allele. [provided by RefSeq, Jul 2008]
1213	TRNT1	tRNA nucleotidyl transferase, CCA-adding, 1 [Source:HGNC Symbol;Acc:17341]	ENSG00000072756	established RBP
1214	EIF4ENIF1	eukaryotic translation initiation factor 4E nuclear import factor 1 [Source:HGNC Symbol;Acc:16687]	ENSG00000184708	The protein encoded by this gene is a nucleocytoplasmic shuttle protein for the translation initiation factor eIF4E. This shuttle protein interacts with the importin alpha-beta complex to mediate nuclear import of eIF4E. It is predominantly cytoplasmic; its own nuclear import is regulated by a nuclear localization signal and nuclear export signals. Multiple transcript variants encoding different …
1215	MECP2	methyl CpG binding protein 2 (Rett syndrome) [Source:HGNC Symbol;Acc:6990]	ENSG00000169057	21070191
1216	RBM22	RNA binding motif protein 22 [Source:HGNC Symbol;Acc:25503]	ENSG00000086589	by homology, ECM2, This gene encodes an RNA binding protein. The encoded protein may play a role in cell division and may be involved in pre-mRNA splicing. Related pseudogenes exist on chromosomes 6, 7, 9, 13, 16, 18, and X. [provided by RefSeq, Mar 2009]
1217	CMTR1	cap methyltransferase 1 [Source:HGNC Symbol;Acc:21077]	ENSG00000137200	20713356
1218	RPL39	ribosomal protein L39 [Source:HGNC Symbol;Acc:10350]	ENSG00000198918	established RBP
1219	RPL39L	ribosomal protein L39-like [Source:HGNC Symbol;Acc:17094]	ENSG00000163923	established RBP
1220	RPSA	ribosomal protein SA [Source:HGNC Symbol;Acc:6502]	ENSG00000168028	established RBP
1221	PARP4	poly (ADP-ribose) polymerase family, member 4 [Source:HGNC Symbol;Acc:271]	ENSG00000102699	11479319
1222	CSTF1	cleavage stimulation factor, 3' pre-RNA, subunit 1, 50kDa [Source:HGNC Symbol;Acc:2483]	ENSG00000101138	established RBP
1223	NCBP1	nuclear cap binding protein subunit 1, 80kDa [Source:HGNC Symbol;Acc:7658]	ENSG00000136937	The product of this gene is a component of the nuclear cap-binding protein complex (CBC), which binds to the monomethylated 5' cap of nascent pre-mRNA in the nucleoplasm. The encoded protein promotes high-affinity mRNA-cap binding and associates with the CTD of RNA polymerase II. The CBC promotes pre-mRNA splicing, 3'-end processing, RNA nuclear export, and nonsense-mediated mRNA decay. [provided…
1224	SNRNP25	small nuclear ribonucleoprotein 25kDa (U11/U12) [Source:HGNC Symbol;Acc:14161]	ENSG00000161981	established RBP
1225	DNAJC21	DnaJ (Hsp40) homolog, subfamily C, member 21 [Source:HGNC Symbol;Acc:27030]	ENSG00000168724	by domain
1226	CWC22	CWC22 spliceosome-associated protein homolog (S. cerevisiae) [Source:HGNC Symbol;Acc:29322]	ENSG00000163510	22959432
1227	NFX1	nuclear transcription factor, X-box binding 1 [Source:HGNC Symbol;Acc:7803]	ENSG00000086102	19369336
1228	MRPS31	mitochondrial ribosomal protein S31 [Source:HGNC Symbol;Acc:16632]	ENSG00000102738	established RBP
1229	SMG5	smg-5 homolog, nonsense mediated mRNA decay factor (C. elegans) [Source:HGNC Symbol;Acc:24644]	ENSG00000198952	This gene encodes a protein involved in nonsense-mediated mRNA decay (NMD) as part of the mRNA surveillance complex. The protein has kinase activity and is thought to function in NMD by phosphorylating the regulator of nonsense transcripts 1 protein. Alternatively spliced transcript variants have been described, but their full-length nature has yet to be determined. [provided by RefSeq, Mar 2013]
1230	SART1	squamous cell carcinoma antigen recognized by T cells [Source:HGNC Symbol;Acc:10538]	ENSG00000175467	The SART1(259) protein is found to be essential for the recruitment of the tri-snRNP to the pre-spliceosome in the spliceosome assembly pathway. [provided by RefSeq, Jul 2008]
1231	GEMIN2	gem (nuclear organelle) associated protein 2 [Source:HGNC Symbol;Acc:10884]	ENSG00000092208	established RBP
1232	NR0B1	nuclear receptor subfamily 0, group B, member 1 [Source:HGNC Symbol;Acc:7960]	ENSG00000169297	10848616
1233	DCP2	DCP2 decapping enzyme homolog (S. cerevisiae) [Source:HGNC Symbol;Acc:24452]	ENSG00000172795	The protein encoded by this gene is a key component of an mRNA-decapping complex required for degradation of mRNAs, both in normal mRNA turnover, and in nonsense-mediated mRNA decay (NMD). It removes the 7-methyl guanine cap structure from mRNA, prior to its degradation from the 5' end. Alternatively spliced transcript variants encoding different isoforms have been noted for this gene.[provided b…
1234	TAF15	TAF15 RNA polymerase II, TATA box binding protein (TBP)-associated factor, 68kDa [Source:HGNC Symbol;Acc:11547]	ENSG00000172660	established RBP
1235	EWSR1	Ewing sarcoma breakpoint region 1 [Source:HGNC Symbol;Acc:3508]	ENSG00000182944	established RBP
1236	FUS	fused in sarcoma [Source:HGNC Symbol;Acc:4010]	ENSG00000089280	established RBP
1237	EDC4	enhancer of mRNA decapping 4 [Source:HGNC Symbol;Acc:17157]	ENSG00000038358	established RBP
1238	FBLL1	fibrillarin-like 1 [Source:HGNC Symbol;Acc:35458]	ENSG00000188573	by homology
1239	FBL	fibrillarin [Source:HGNC Symbol;Acc:3599]	ENSG00000105202	established RBP
1240	MRPS27	mitochondrial ribosomal protein S27 [Source:HGNC Symbol;Acc:14512]	ENSG00000113048	established RBP
1241	ALKBH1	alkB, alkylation repair homolog 1 (E. coli) [Source:HGNC Symbol;Acc:17911]	ENSG00000100601	15469826 ,18603530
1242	ZCCHC17	zinc finger, CCHC domain containing 17 [Source:HGNC Symbol;Acc:30246]	ENSG00000121766	established RBP
1243	MRPL49	mitochondrial ribosomal protein L49 [Source:HGNC Symbol;Acc:1176]	ENSG00000149792	established RBP
1244	RPL18	ribosomal protein L18 [Source:HGNC Symbol;Acc:10310]	ENSG00000063177	established RBP
1245	RPS4X	ribosomal protein S4, X-linked [Source:HGNC Symbol;Acc:10424]	ENSG00000198034	established RBP
1246	RPS4Y1	ribosomal protein S4, Y-linked 1 [Source:HGNC Symbol;Acc:10425]	ENSG00000129824	established RBP
1247	RPS4Y2	ribosomal protein S4, Y-linked 2 [Source:HGNC Symbol;Acc:18501]	ENSG00000157828	established RBP
1248	NOP14	NOP14 nucleolar protein [Source:HGNC Symbol;Acc:16821]	ENSG00000087269	NOP14 plays a role in the processing of the pre-18S rRNA and small ribosomal subunit assembly (Liu and Thiele, 2001 [PubMed 11694595]).[supplied by OMIM, Jun 2009]
1249	KRR1	KRR1, small subunit (SSU) processome component, homolog (yeast) [Source:HGNC Symbol;Acc:5176]	ENSG00000111615	established RBP
1250	NCL	nucleolin [Source:HGNC Symbol;Acc:7667]	ENSG00000115053	established RBP
1251	PRPF18	PRP18 pre-mRNA processing factor 18 homolog (S. cerevisiae) [Source:HGNC Symbol;Acc:17351]	ENSG00000165630	Pre-mRNA splicing occurs in 2 sequential transesterification steps. The protein encoded by this gene is found to be essential for the catalytic step II in pre-mRNA splicing process. It is found in the spliceosome, and contains seven WD repeats, which function in protein-protein interactions. This protein has a sequence similarity to the yeast splicing factor Prp18. [provided by RefSeq, Jul 2008]
1252	C1D	C1D nuclear receptor corepressor [Source:HGNC Symbol;Acc:29911]	ENSG00000197223	17412707
1253	ADAT3	adenosine deaminase, tRNA-specific 3 [Source:HGNC Symbol;Acc:25151]	ENSG00000213638	established RBP
1254	UTP20	UTP20, small subunit (SSU) processome component, homolog (yeast) [Source:HGNC Symbol;Acc:17897]	ENSG00000120800	established RBP
1255	SNIP1	Smad nuclear interacting protein 1 [Source:HGNC Symbol;Acc:30587]	ENSG00000163877	This gene encodes a protein that contains a coiled-coil motif and C-terminal forkhead-associated (FHA) domain. The encoded protein functions as a transcriptional coactivator that increases c-Myc activity and inhibits transforming growth factor beta (TGF-beta) and nuclear factor kappa-B (NF-kB) signaling. The encoded protein also regulates the stability of cyclin D1 mRNA, and may play a role in ce…
1256	GUF1	GUF1 GTPase homolog (S. cerevisiae) [Source:HGNC Symbol;Acc:25799]	ENSG00000151806	18442968
1257	GCFC2	GC-rich sequence DNA-binding factor 2 [Source:HGNC Symbol;Acc:1317]	ENSG00000005436	24304693
1258	UTP6	UTP6, small subunit (SSU) processome component, homolog (yeast) [Source:HGNC Symbol;Acc:18279]	ENSG00000108651	established RBP
1259	SRSF1	serine/arginine-rich splicing factor 1 [Source:HGNC Symbol;Acc:10780]	ENSG00000136450	established RBP
1260	SRSF3	serine/arginine-rich splicing factor 3 [Source:HGNC Symbol;Acc:10785]	ENSG00000112081	established RBP
1261	SRSF4	serine/arginine-rich splicing factor 4 [Source:HGNC Symbol;Acc:10786]	ENSG00000116350	established RBP
1262	SRSF5	serine/arginine-rich splicing factor 5 [Source:HGNC Symbol;Acc:10787]	ENSG00000100650	established RBP
1263	SRSF6	serine/arginine-rich splicing factor 6 [Source:HGNC Symbol;Acc:10788]	ENSG00000124193	established RBP
1264	SRSF7	serine/arginine-rich splicing factor 7 [Source:HGNC Symbol;Acc:10789]	ENSG00000115875	established RBP
1265	SRSF9	serine/arginine-rich splicing factor 9 [Source:HGNC Symbol;Acc:10791]	ENSG00000111786	established RBP
1266	USB1	U6 snRNA biogenesis 1 [Source:HGNC Symbol;Acc:25792]	ENSG00000103005	23022480
1267	NOL6	nucleolar protein family 6 (RNA-associated) [Source:HGNC Symbol;Acc:19910]	ENSG00000165271	The nucleolus is a dense subnuclear membraneless organelle that assembles around clusters of rRNA genes and functions in ribosome biogenesis. This gene encodes a nucleolar RNA-associated protein that is highly conserved between species. RNase treatment of permeabilized cells indicates that the nucleolar localization is RNA dependent. Further studies suggest that the protein is associated with rib…
1268	PPIE	peptidylprolyl isomerase E (cyclophilin E) [Source:HGNC Symbol;Acc:9258]	ENSG00000084072	The protein encoded by this gene is a member of the peptidyl-prolyl cis-trans isomerase (PPIase) family. PPIases catalyze the cis-trans isomerization of proline imidic peptide bonds in oligopeptides and accelerate the folding of proteins. This protein contains a highly conserved cyclophilin (CYP) domain as well as an RNA-binding domain. It was shown to possess PPIase and protein folding activitie…
1269	RRBP1	ribosome binding protein 1 homolog 180kDa (dog) [Source:HGNC Symbol;Acc:10448]	ENSG00000125844	23318453
1270	SUZ12	SUZ12 polycomb repressive complex 2 subunit [Source:HGNC Symbol;Acc:17101]	ENSG00000178691	20616235
1271	TERT	telomerase reverse transcriptase [Source:HGNC Symbol;Acc:11730]	ENSG00000164362	Telomerase is a ribonucleoprotein polymerase that maintains telomere ends by addition of the telomere repeat TTAGGG. The enzyme consists of a protein component with reverse transcriptase activity, encoded by this gene, and an RNA component which serves as a template for the telomere repeat. Telomerase expression plays a role in cellular senescence, as it is normally repressed in postnatal somatic…
1272	MSL3	male-specific lethal 3 homolog (Drosophila) [Source:HGNC Symbol;Acc:7370]	ENSG00000005302	11014199
1273	BICC1	bicaudal C homolog 1 (Drosophila) [Source:HGNC Symbol;Acc:19351]	ENSG00000122870	established RBP
1274	MRPS16	mitochondrial ribosomal protein S16 [Source:HGNC Symbol;Acc:14048]	ENSG00000182180	established RBP
1275	RBMX2	RNA binding motif protein, X-linked 2 [Source:HGNC Symbol;Acc:24282]	ENSG00000134597	by homology
1276	MRPL40	mitochondrial ribosomal protein L40 [Source:HGNC Symbol;Acc:14491]	ENSG00000185608	established RBP
1277	ISG20	interferon stimulated exonuclease gene 20kDa [Source:HGNC Symbol;Acc:6130]	ENSG00000172183	12594219
1278	ISG20L2	interferon stimulated exonuclease gene 20kDa-like 2 [Source:HGNC Symbol;Acc:25745]	ENSG00000143319	18065403
1279	AEN	apoptosis enhancing nuclease [Source:HGNC Symbol;Acc:25722]	ENSG00000181026	by homology
1280	REXO4	REX4, RNA exonuclease 4 homolog (S. cerevisiae) [Source:HGNC Symbol;Acc:12820]	ENSG00000148300	Rex4p yeast homolog
1281	TGS1	trimethylguanosine synthase 1 [Source:HGNC Symbol;Acc:17843]	ENSG00000137574	19386620
1282	ZC3H4	zinc finger CCCH-type containing 4 [Source:HGNC Symbol;Acc:17808]	ENSG00000130749	by homology
1283	ZC3H6	zinc finger CCCH-type containing 6 [Source:HGNC Symbol;Acc:24762]	ENSG00000188177	by homology
1284	ZC3H8	zinc finger CCCH-type containing 8 [Source:HGNC Symbol;Acc:30941]	ENSG00000144161	by homology
1285	RPL27A	ribosomal protein L27a [Source:HGNC Symbol;Acc:10329]	ENSG00000166441	established RBP
1286	RPS19	ribosomal protein S19 [Source:HGNC Symbol;Acc:10402]	ENSG00000105372	established RBP
1287	SYF2	SYF2 homolog, RNA splicing factor (S. cerevisiae) [Source:HGNC Symbol;Acc:19824]	ENSG00000117614	established RBP
1288	TFB1M	transcription factor B1, mitochondrial [Source:HGNC Symbol;Acc:17037]	ENSG00000029639	17031457
1289	DIMT1	DIM1 dimethyladenosine transferase 1 homolog (S. cerevisiae) [Source:HGNC Symbol;Acc:30217]	ENSG00000086189	DIM1 yeast homolog
1290	TSEN34	tRNA splicing endonuclease 34 homolog (S. cerevisiae) [Source:HGNC Symbol;Acc:15506]	ENSG00000170892	established RBP
1291	DCAF13	DDB1 and CUL4 associated factor 13 [Source:HGNC Symbol;Acc:24535]	ENSG00000164934	SOF1 yeast homolog
1292	RPL9	ribosomal protein L9 [Source:HGNC Symbol;Acc:10369]	ENSG00000163682	established RBP
1293	ARHGEF28	Rho guanine nucleotide exchange factor (GEF) 28 [Source:HGNC Symbol;Acc:30322] [Type: protein coding Ensembl/Havana merge]	ENSG00000214944	19488899
1294	AC004381.6	Putative RNA exonuclease NEF-sp [Source:UniProtKB/Swiss-Prot;Acc:Q96IC2]	ENSG00000005189	by homology, Rex1p
1295	EIF4H	eukaryotic translation initiation factor 4H [Source:HGNC Symbol;Acc:12741]	ENSG00000263344	11418588
1296	EIF4B	eukaryotic translation initiation factor 4B [Source:HGNC Symbol;Acc:3285]	ENSG00000063046	12885229
1297	DDX54	DEAD (Asp-Glu-Ala-Asp) box polypeptide 54 [Source:HGNC Symbol;Acc:20084]	ENSG00000123064	yeast homolog DBP10
1298	MRPS36	mitochondrial ribosomal protein S36 [Source:HGNC Symbol;Acc:16631]	ENSG00000134056	established RBP
1299	PRPF40A	PRP40 pre-mRNA processing factor 40 homolog A (S. cerevisiae) [Source:HGNC Symbol;Acc:16463]	ENSG00000196504	U1 snRNP protein involved in splicing; contains multiple tetriatricopeptide repeats
1300	PRPF40B	PRP40 pre-mRNA processing factor 40 homolog B (S. cerevisiae) [Source:HGNC Symbol;Acc:25031]	ENSG00000110844	U1 snRNP protein involved in splicing; contains multiple tetriatricopeptide repeats
1301	EIF3L	eukaryotic translation initiation factor 3 subunit L isoform 2 [Source:RefSeq peptide;Acc:NP_001229852]	ENSG00000100129	17322308
1302	NOL8	nucleolar protein 8 [Source:HGNC Symbol;Acc:23387]	ENSG00000198000	16963496
1303	MTO1	mitochondrial translation optimization 1 homolog (S. cerevisiae) [Source:HGNC Symbol;Acc:19261]	ENSG00000135297	This gene encodes a mitochondrial protein thought to be involved in mitochondrial tRNA modification. The encoded protein may also play a role in the expression of the non-syndromic and aminoglycoside-induced deafness phenotypes associated with a specific mutation in the mitochondrial 12S rRNA gene. Multiple transcript variants encoding different isoforms have been found for this gene. [provided b…
1304	PSMA1	proteasome (prosome, macropain) subunit, alpha type, 1 [Source:HGNC Symbol;Acc:9530]	ENSG00000129084	7681138
1305	HTATSF1	HIV-1 Tat specific factor 1 [Source:HGNC Symbol;Acc:5276]	ENSG00000102241	The protein encoded by this gene functions as a cofactor for the stimulation of transcriptional elongation by HIV-1 Tat, which binds to the HIV-1 promoter through Tat-TAR interaction. This protein may also serve as a dual-function factor to couple transcription and splicing and to facilitate their reciprocal activation. Alternatively spliced transcript variants have been found for this gene.[prov…
1306	FTSJ1	FtsJ RNA methyltransferase homolog 1 (E. coli) [Source:HGNC Symbol;Acc:13254]	ENSG00000269875	TRM7 yeast homolog
1307	LAS1L	LAS1-like (S. cerevisiae) [Source:HGNC Symbol;Acc:25726]	ENSG00000001497	22190735
1308	POP1	processing of precursor 1, ribonuclease P/MRP subunit (S. cerevisiae) [Source:HGNC Symbol;Acc:30129]	ENSG00000104356	This gene encodes the protein subunit of two different small nucleolar ribonucleoprotein complexes: the endoribonuclease for mitochondrial RNA processing complex and the ribonuclease P complex. The encoded protein is a ribonuclease that localizes to the nucleus and functions in pre-RNA processing. This protein is also an autoantigen in patients suffering from connective tissue diseases. Alternati…
1309	DZIP3	DAZ interacting protein 3, zinc finger [Source:HGNC Symbol;Acc:30938]	ENSG00000198919	12538761
1310	DGCR14	DiGeorge syndrome critical region gene 14 [Source:HGNC Symbol;Acc:16817]	ENSG00000100056	11991638, The encoded protein may be a component of C complex spliceosomes, and the orthologous protein in the mouse localizes to the nucleus. [provided by RefSeq, Jul 2008]
1311	CDK9	cyclin-dependent kinase 9 [Source:HGNC Symbol;Acc:1780]	ENSG00000136807	The protein encoded by this gene is a member of the cyclin-dependent protein kinase (CDK) family. CDK family members are highly similar to the gene products of S. cerevisiae cdc28, and S. pombe cdc2, and known as important cell cycle regulators. This kinase was found to be a component of the multiprotein complex TAK/P-TEFb, which is an elongation factor for RNA polymerase II-directed transcriptio…
1312	PAN3	PAN3 poly(A) specific ribonuclease subunit homolog (S. cerevisiae) [Source:HGNC Symbol;Acc:29991]	ENSG00000152520	established RBP
1313	RPL29	ribosomal protein L29 [Source:HGNC Symbol;Acc:10331]	ENSG00000162244	established RBP
1314	DCPS	decapping enzyme, scavenger [Source:HGNC Symbol;Acc:29812]	ENSG00000110063	established RBP
1315	MRP63	mitochondrial ribosomal protein 63 [Source:HGNC Symbol;Acc:14514]	ENSG00000173141	established RBP
1316	MRPL27	mitochondrial ribosomal protein L27 [Source:HGNC Symbol;Acc:14483]	ENSG00000108826	established RBP
1317	POLR2H	polymerase (RNA) II (DNA directed) polypeptide H [Source:HGNC Symbol;Acc:9195]	ENSG00000163882	Pol II complex
1318	ZNF239	zinc finger protein 239 [Source:HGNC Symbol;Acc:13031]	ENSG00000196793	MOK2 proteins are DNA- and RNA-binding proteins that are mainly associated with nuclear RNP components, including the nucleoli and extranucleolar structures (Arranz et al., 1997 [PubMed 9121460]).[supplied by OMIM, Mar 2008]
1319	XRN1	5'-3' exoribonuclease 1 [Source:HGNC Symbol;Acc:30654]	ENSG00000114127	established RBP
1320	ZFR	zinc finger RNA binding protein [Source:HGNC Symbol;Acc:17277]	ENSG00000056097	established RBP
1321	ZFR2	zinc finger RNA binding protein 2 [Source:HGNC Symbol;Acc:29189]	ENSG00000105278	established RBP
1322	AGFG1	ArfGAP with FG repeats 1 [Source:HGNC Symbol;Acc:5175]	ENSG00000173744	7634337
1323	NSA2	NSA2 ribosome biogenesis homolog (S. cerevisiae) [Source:HGNC Symbol;Acc:30728]	ENSG00000164346	This gene encodes a nucleolar protein involved in cell cycle regulation and proliferation. This gene was identified based on sequence similarity to a highly conserved Saccharomyces cerevisiae gene encoding a pre-ribosomal protein, which is involved in large ribosomal subunit biogenesis. The encoded protein is found at elevated levels in diabetic nephropathy. Alternative splicing results in multip…
1324	DDX10	DEAD (Asp-Glu-Ala-Asp) box polypeptide 10 [Source:HGNC Symbol;Acc:2735]	ENSG00000178105	23153376
1325	TBL3	transducin (beta)-like 3 [Source:HGNC Symbol;Acc:11587]	ENSG00000183751	UTP13 yeast homolog
1326	INTS2	integrator complex subunit 2 [Source:HGNC Symbol;Acc:29241]	ENSG00000108506	established RBP
1327	YBX1	Y box binding protein 1 [Source:HGNC Symbol;Acc:8014]	ENSG00000065978	established RBP
1328	YBX2	Y box binding protein 2 [Source:HGNC Symbol;Acc:17948]	ENSG00000006047	established RBP
1329	YBX3	cold shock domain protein A [Source:HGNC Symbol;Acc:2428]	ENSG00000060138	established RBP
1330	SURF6	surfeit 6 [Source:HGNC Symbol;Acc:11478]	ENSG00000261306	21063453, This gene encodes a conserved protein that is localized to the nucleolus. The encoded protein may function as a nucleolar-matrix protein with nucleic acid-binding properties. There is a pseudogene for this gene on chromosome Y. Alternative splicing results in multiple transcript variants. [provided by RefSeq, Jul 2013]
1331	THOC6	THO complex 6 homolog (Drosophila) [Source:HGNC Symbol;Acc:28369]	ENSG00000131652	15998806
1332	EIF3I	eukaryotic translation initiation factor 3, subunit I [Source:HGNC Symbol;Acc:3272]	ENSG00000084623	19059401
1333	STRAP	serine/threonine kinase receptor associated protein [Source:HGNC Symbol;Acc:30796]	ENSG00000023734	23918805
1334	RPL13	ribosomal protein L13 [Source:HGNC Symbol;Acc:10303]	ENSG00000167526	established RBP
1335	RRP12	ribosomal RNA processing 12 homolog (S. cerevisiae) [Source:HGNC Symbol;Acc:29100]	ENSG00000052749	RRP12 homolog yeast Nucleolar protein; constituent of pre-60S ribosomal particles; required for proper processing of the 27S pre-rRNA at the A3 and B1 sites to yield mature 5.8S and 25S rRNAs
1336	MRPS2	mitochondrial ribosomal protein S2 [Source:HGNC Symbol;Acc:14495]	ENSG00000122140	established RBP
1337	ZCCHC8	zinc finger, CCHC domain containing 8 [Source:HGNC Symbol;Acc:25265]	ENSG00000033030	16263084
1338	EFTUD1	elongation factor Tu GTP binding domain containing 1 [Source:HGNC Symbol;Acc:25789]	ENSG00000140598	established RBP
1339	RPL35	ribosomal protein L35 [Source:HGNC Symbol;Acc:10344]	ENSG00000136942	established RBP
1340	NSRP1	nuclear speckle splicing regulatory protein 1 [Source:HGNC Symbol;Acc:25305]	ENSG00000126653	by homology
1341	RPUSD2	RNA pseudouridylate synthase domain containing 2 [Source:HGNC Symbol;Acc:24180]	ENSG00000166133	PUS9, RIB2 yeast homolog
1342	BCDIN3D	BCDIN3 domain containing [Source:HGNC Symbol;Acc:27050]	ENSG00000186666	23063121
1343	THUMPD1	THUMP domain containing 1 [Source:HGNC Symbol;Acc:23807]	ENSG00000066654	established RBP
1344	TRIM21	tripartite motif containing 21 [Source:HGNC Symbol;Acc:11312] [Type: protein coding Ensembl/Havana merge]	ENSG00000132109	This gene encodes a member of the tripartite motif (TRIM) family. The TRIM motif includes three zinc-binding domains, a RING, a B-box type 1 and a B-box type 2, and a coiled-coil region. The encoded protein is part of the RoSSA ribonucleoprotein, which includes a single polypeptide and one of four small RNA molecules. The RoSSA particle localizes to both the cytoplasm and the nucleus. RoSSA inter…
1345	RANBP17	RAN binding protein 17 [Source:HGNC Symbol;Acc:14428]	ENSG00000204764	The transport of protein and large RNAs through the nuclear pore complexes (NPC) is an energy-dependent and regulated process. The import of proteins with a nuclear localization signal (NLS) is accomplished by recognition of one or more clusters of basic amino acids by the importin-alpha/beta complex; see MIM 600685 and MIM 602738. The small GTPase RAN (MIM 601179) plays a key role in NLS-depende…
1346	XPO7	exportin 7 [Source:HGNC Symbol;Acc:14108]	ENSG00000130227	The transport of protein and large RNAs through the nuclear pore complexes (NPC) is an energy-dependent and regulated process. The import of proteins with a nuclear localization signal (NLS) is accomplished by recognition of one or more clusters of basic amino acids by the importin-alpha/beta complex; see MIM 600685 and MIM 602738. The small GTPase RAN (MIM 601179) plays a key role in NLS-depende…
1347	TRMT12	tRNA methyltransferase 12 homolog (S. cerevisiae) [Source:HGNC Symbol;Acc:26091]	ENSG00000183665	Wybutosine (yW) is a hypermodified guanosine at the 3-prime position adjacent to the anticodon of phenylalanine tRNA that stabilizes codon-anticodon interactions during decoding on the ribosome. TRMT12 is the human homolog of a yeast gene essential for yW synthesis (Noma and Suzuki, 2006).[supplied by OMIM, Mar 2008]
1348	ACIN1	apoptotic chromatin condensation inducer 1 [Source:HGNC Symbol;Acc:17066]	ENSG00000100813	This protein has also been shown to be a component of a splicing-dependent multiprotein exon junction complex (EJC) that is deposited at splice junctions on mRNAs, as a consequence of pre-mRNA splicing. It may thus be involved in mRNA metabolism associated with splicing.
1349	ZNF385A	zinc finger protein 385A [Source:HGNC Symbol;Acc:17521]	ENSG00000161642	22681889, 22658674, 15527981
1350	RPL23	ribosomal protein L23 [Source:HGNC Symbol;Acc:10316]	ENSG00000125691	established RBP
1351	EED	embryonic ectoderm development [Source:HGNC Symbol;Acc:3188]	ENSG00000074266	24320048
1352	DNTTIP2	deoxynucleotidyltransferase, terminal, interacting protein 2 [Source:HGNC Symbol;Acc:24013]	ENSG00000067334	by domain, This gene is thought to be involved in chromatin remodeling and gene transcription. The encoded nuclear protein binds to and enhances the transcriptional activity of the estrogen receptor alpha, and also interacts with terminal deoxynucleotidyltransferase. The expression profile of this gene is a potential biomarker for chronic obstructive pulmonary disease. [provided by RefSeq, Dec 20…
1353	SBDS	Shwachman-Bodian-Diamond syndrome [Source:HGNC Symbol;Acc:19440]	ENSG00000126524	23831625
1354	DDX51	DEAD (Asp-Glu-Ala-Asp) box polypeptide 51 [Source:HGNC Symbol;Acc:20082]	ENSG00000185163	yeast homolog DBP6
1355	RBM18	RNA binding motif protein 18 [Source:HGNC Symbol;Acc:28413]	ENSG00000119446	by homology
1356	IPO11	importin 11 [Source:HGNC Symbol;Acc:20628]	ENSG00000086200	Importins, including IPO11, are a members of the karyopherin/importin-beta family of transport receptors (see KPNB1; 602738) that mediate nucleocytoplasmic transport of protein and RNA cargoes (Plafker and Macara, 2000 [PubMed 11032817]).[supplied by OMIM, Sep 2008]
1357	RPL22	ribosomal protein L22 [Source:HGNC Symbol;Acc:10315]	ENSG00000116251	established RBP
1358	RPL22L1	ribosomal protein L22-like 1 [Source:HGNC Symbol;Acc:27610]	ENSG00000163584	established RBP
1359	LCMT2	leucine carboxyl methyltransferase 2 [Source:HGNC Symbol;Acc:17558]	ENSG00000168806	PPM2 yeast homolog
1360	ZC3H11A	zinc finger CCCH-type containing 11A [Source:HGNC Symbol;Acc:29093]	ENSG00000058673	by homology
1361	FYTTD1	forty-two-three domain containing 1 [Source:HGNC Symbol;Acc:25407]	ENSG00000122068	RNA export 19836239
1362	RNPS1	RNA binding protein S1, serine-rich domain [Source:HGNC Symbol;Acc:10080]	ENSG00000205937	This gene encodes a protein that is part of a post-splicing multiprotein complex involved in both mRNA nuclear export and mRNA surveillance. mRNA surveillance detects exported mRNAs with truncated open reading frames and initiates nonsense-mediated mRNA decay (NMD). When translation ends upstream from the last exon-exon junction, this triggers NMD to degrade mRNAs containing premature stop codons…
1363	RPS23	ribosomal protein S23 [Source:HGNC Symbol;Acc:10410]	ENSG00000186468	established RBP
1364	RNASEH2A	ribonuclease H2, subunit A [Source:HGNC Symbol;Acc:18518]	ENSG00000104889	established RBP
1365	FRG1B	FSHD region gene 1 family, member B [Source:HGNC Symbol;Acc:15792]	ENSG00000149531	by homology
1366	FRG1	FSHD region gene 1 [Source:HGNC Symbol;Acc:3954]	ENSG00000260380	by homology, 21699900
1367	NOL7	nucleolar protein 7, 27kDa [Source:HGNC Symbol;Acc:21040]	ENSG00000225921	established RBP
1368	PRPF38A	PRP38 pre-mRNA processing factor 38 (yeast) domain containing A [Source:HGNC Symbol;Acc:25930]	ENSG00000134748	Unique component of the U4/U6.U5 tri-snRNP particle; tri-snRNP is required for conformational changes which result in the catalytic activation of the spliceosome; dispensable for spliceosome assembly
1369	RBM41	RNA binding motif protein 41 [Source:HGNC Symbol;Acc:25617]	ENSG00000089682	by homology
1370	RBM12	RNA binding motif protein 12 [Source:HGNC Symbol;Acc:9898]	ENSG00000244462	by homology
1371	RBM12B	RNA binding motif protein 12B [Source:HGNC Symbol;Acc:32310]	ENSG00000183808	by homology
1372	ESRP1	epithelial splicing regulatory protein 1 [Source:HGNC Symbol;Acc:25966]	ENSG00000104413	ESPR1 is an epithelial cell-type-specific splicing regulator (Warzecha et al., 2009 [PubMed 19285943]).[supplied by OMIM, Aug 2009]
1373	ESRP2	epithelial splicing regulatory protein 2 [Source:HGNC Symbol;Acc:26152]	ENSG00000103067	ESPR2 is an epithelial cell-type-specific splicing regulator (Warzecha et al., 2009 [PubMed 19285943]).[supplied by OMIM, Aug 2009]
1374	HNRNPF	heterogeneous nuclear ribonucleoprotein F [Source:HGNC Symbol;Acc:5039]	ENSG00000169813	established RBP
1375	HNRNPH1	heterogeneous nuclear ribonucleoprotein H1 (H) [Source:HGNC Symbol;Acc:5041]	ENSG00000169045	established RBP
1376	HNRNPH2	heterogeneous nuclear ribonucleoprotein H2 (H') [Source:HGNC Symbol;Acc:5042]	ENSG00000126945	established RBP
1377	HNRNPH3	heterogeneous nuclear ribonucleoprotein H3 (2H9) [Source:HGNC Symbol;Acc:5043]	ENSG00000096746	established RBP
1378	GRSF1	G-rich RNA sequence binding factor 1 [Source:HGNC Symbol;Acc:4610]	ENSG00000132463	The protein encoded by this gene is a cellular protein that binds RNAs containing the G-rich element. The protein is localized in the cytoplasm, and has been shown to stimulate translation of viral mRNAs in vitro. Multiple transcript variants encoding different isoforms have been found for this gene. [provided by RefSeq, Jul 2008]
1379	RNH1	ribonuclease/angiogenin inhibitor 1 [Source:HGNC Symbol;Acc:10074]	ENSG00000023191	inhibitor of ANG
1380	NOL9	nucleolar protein 9 [Source:HGNC Symbol;Acc:26265]	ENSG00000162408	21063389
1381	SRFBP1	serum response factor binding protein 1 [Source:HGNC Symbol;Acc:26333]	ENSG00000151304	during translational initiation and general transcription regulation.
1382	ARL6IP4	ADP-ribosylation-like factor 6 interacting protein 4 [Source:HGNC Symbol;Acc:18076]	ENSG00000182196	11884129
1383	RPP40	ribonuclease P/MRP 40kDa subunit [Source:HGNC Symbol;Acc:20992]	ENSG00000124787	15096576
1384	ALKBH5	alkB, alkylation repair homolog 5 (E. coli) [Source:HGNC Symbol;Acc:25996]	ENSG00000091542	23177736
1385	SMG7	smg-7 homolog, nonsense mediated mRNA decay factor (C. elegans) [Source:HGNC Symbol;Acc:16792]	ENSG00000116698	This gene encodes a protein that is essential for nonsense-mediated mRNA decay (NMD); a process whereby transcripts with premature termination codons are targeted for rapid degradation by a mRNA decay complex. The mRNA decay complex consists, in part, of this protein along with proteins SMG5 and UPF1. The N-terminal domain of this protein is thought to mediate its association with SMG5 or UPF1 wh…
1386	PDE12	phosphodiesterase 12 [Source:HGNC Symbol;Acc:25386]	ENSG00000174840	21666256
1387	CCRN4L	CCR4 carbon catabolite repression 4-like (S. cerevisiae) [Source:HGNC Symbol;Acc:14254]	ENSG00000151014	22547059
1388	ANGEL1	angel homolog 1 (Drosophila) [Source:HGNC Symbol;Acc:19961]	ENSG00000013523	by homology
1389	ANGEL2	angel homolog 2 (Drosophila) [Source:HGNC Symbol;Acc:30534]	ENSG00000174606	by homology
1390	CNOT6	CCR4-NOT transcription complex, subunit 6 [Source:HGNC Symbol;Acc:14099]	ENSG00000113300	established RBP
1391	CNOT6L	CCR4-NOT transcription complex, subunit 6-like [Source:HGNC Symbol;Acc:18042]	ENSG00000138767	established RBP
1392	PDCD11	programmed cell death 11 [Source:HGNC Symbol;Acc:13408]	ENSG00000148843	19332556
1393	RPL35A	ribosomal protein L35a [Source:HGNC Symbol;Acc:10345]	ENSG00000182899	established RBP
1394	MRPL21	mitochondrial ribosomal protein L21 [Source:HGNC Symbol;Acc:14479]	ENSG00000197345	established RBP
1395	SMG6	smg-6 homolog, nonsense mediated mRNA decay factor (C. elegans) [Source:HGNC Symbol;Acc:17809]	ENSG00000070366	This gene encodes a component of the telomerase ribonucleoprotein complex responsible for the replication and maintenance of chromosome ends. The encoded protein also plays a role in the nonsense-mediated mRNA decay (NMD) pathway, providing the endonuclease activity near the premature translation termination codon that is needed to initiate NMD. Alternatively spliced transcript variants encoding …
1396	PRPF19	PRP19/PSO4 pre-mRNA processing factor 19 homolog (S. cerevisiae) [Source:HGNC Symbol;Acc:17896]	ENSG00000110107	22967061
1397	PRPF4	PRP4 pre-mRNA processing factor 4 homolog (yeast) [Source:HGNC Symbol;Acc:17349]	ENSG00000136875	Splicing factor; component of the U4/U6-U5 snRNP complex, yeast homolog PRP4
1398	INTS4	integrator complex subunit 4 [Source:HGNC Symbol;Acc:25048]	ENSG00000149262	established RBP
1399	SRPK2	SRSF protein kinase 2 [Source:HGNC Symbol;Acc:11306]	ENSG00000135250	9472028
1400	SUPV3L1	suppressor of var1, 3-like 1 (S. cerevisiae) [Source:HGNC Symbol;Acc:11471]	ENSG00000156502	15919122
1401	RBM17	RNA binding motif protein 17 [Source:HGNC Symbol;Acc:16944]	ENSG00000134453	This gene encodes an RNA binding protein. The encoded protein is part of the spliceosome complex and functions in the second catalytic step of mRNA splicing. Alternatively spliced transcript variants have been described. Related pseudogenes exist on chromosomes 9 and 15. [provided by RefSeq, Mar 2009]
1402	NAF1	nuclear assembly factor 1 homolog (S. cerevisiae) [Source:HGNC Symbol;Acc:25126]	ENSG00000145414	17135485
1403	YARS	tyrosyl-tRNA synthetase [Source:HGNC Symbol;Acc:12840]	ENSG00000134684	established RBP
1404	LRRFIP1	leucine rich repeat (in FLII) interacting protein 1 [Source:HGNC Symbol;Acc:6702]	ENSG00000124831	24567534, 21102652
1405	LRRFIP2	leucine rich repeat (in FLII) interacting protein 2 [Source:HGNC Symbol;Acc:6703]	ENSG00000093167	by homology
1406	EIF4E2	eukaryotic translation initiation factor 4E family member 2 [Source:HGNC Symbol;Acc:3293]	ENSG00000135930	17369309
1407	EIF4E1B	eukaryotic translation initiation factor 4E family member 1B [Source:HGNC Symbol;Acc:33179]	ENSG00000175766	by homology
1408	EIF4E3	eukaryotic translation initiation factor 4E family member 3 [Source:HGNC Symbol;Acc:31837]	ENSG00000163412	EIF4E3 belongs to the EIF4E family of translational initiation factors that interact with the 5-prime cap structure of mRNA and recruit mRNA to the ribosome (Joshi et al., 2004 [PubMed 15153109]).[supplied by OMIM, Mar 2008]
1409	EIF4E	eukaryotic translation initiation factor 4E [Source:HGNC Symbol;Acc:3287]	ENSG00000151247	The protein encoded by this gene is a component of the eukaryotic translation initiation factor 4F complex, which recognizes the 7-methylguanosine cap structure at the 5' end of cellular mRNAs. The encoded protein aids in translation initiation by recruiting ribosomes to the mRNA. Association of this protein with the 4F complex is the rate-limiting step in translation initiation. Three transcript…
1410	BUD13	BUD13 homolog (S. cerevisiae) [Source:HGNC Symbol;Acc:28199]	ENSG00000137656	11884590
1411	CTU1	cytosolic thiouridylase subunit 1 homolog (S. pombe) [Source:HGNC Symbol;Acc:29590]	ENSG00000142544	23874237, 18391219
1412	GTPBP1	GTP binding protein 1 [Source:HGNC Symbol;Acc:4669]	ENSG00000100226	21515746
1413	GTPBP2	GTP binding protein 2 [Source:HGNC Symbol;Acc:4670]	ENSG00000172432	21515746
1414	MTERFD2	MTERF domain containing 2 [Source:HGNC Symbol;Acc:28785]	ENSG00000122085	22949673
1415	SRPR	signal recognition particle receptor (docking protein) [Source:HGNC Symbol;Acc:11307]	ENSG00000182934	established RBP
1416	DDX50	DEAD (Asp-Glu-Ala-Asp) box polypeptide 50 [Source:HGNC Symbol;Acc:17906]	ENSG00000107625	This gene encodes a DEAD box enzyme that may be involved in ribosomal RNA synthesis or processing. This gene and DDX21, also called RH-II/GuA, have similar genomic structures and are in tandem orientation on chromosome 10, suggesting that the two genes arose by gene duplication in evolution. This gene has pseudogenes on chromosomes 2, 3 and 4. Alternative splicing of this gene generates multiple …
1417	DDX21	DEAD (Asp-Glu-Ala-Asp) box helicase 21 [Source:HGNC Symbol;Acc:2744]	ENSG00000165732	This gene encodes a DEAD box protein, which is an antigen recognized by autoimmune antibodies from a patient with watermelon stomach disease. This protein unwinds double-stranded RNA, folds single-stranded RNA, and may play important roles in ribosomal RNA biogenesis, RNA editing, RNA transport, and general transcription. [provided by RefSeq, Jul 2008]
1418	ZCRB1	zinc finger CCHC-type and RNA binding motif 1 [Source:HGNC Symbol;Acc:29620]	ENSG00000139168	It was identified as one of the protein components of U11/U12 snRNPs. This protein and many other U11/U12 snRNP proteins are highly conserved in organisms known to contain U12-type introns. These proteins have been shown to be essential for cell viability, suggesting the key roles in U12-type splicing.
1419	RPL13A	ribosomal protein L13a [Source:HGNC Symbol;Acc:10304]	ENSG00000142541	established RBP
1420	SRA1	steroid receptor RNA activator 1 [Source:HGNC Symbol;Acc:11281]	ENSG00000213523	Function: Component of the CCR4-NOT complex which is one of the major cellular mRNA deadenylases
1421	PAPOLB	poly(A) polymerase beta (testis specific) [Source:HGNC Symbol;Acc:15970]	ENSG00000218823	established RBP
1422	PAPOLG	poly(A) polymerase gamma [Source:HGNC Symbol;Acc:14982]	ENSG00000115421	established RBP
1423	PAPOLA	poly(A) polymerase alpha [Source:HGNC Symbol;Acc:14981]	ENSG00000090060	The protein encoded by this gene belongs to the poly(A) polymerase family. It is required for the addition of adenosine residues for the creation of the 3'-poly(A) tail of mRNAs. Alternatively spliced transcript variants encoding different isoforms have been found for this gene. [provided by RefSeq, Oct 2011]
1424	RPL41	ribosomal protein L41 [Source:HGNC Symbol;Acc:10354]	ENSG00000229117	established RBP
1425	ZNF768	zinc finger protein 768 [Source:HGNC Symbol;Acc:26273]	ENSG00000169957	established RBP
1426	SCAF1	SR-related CTD-associated factor 1 [Source:HGNC Symbol;Acc:30403] [Type: protein coding Ensembl/Havana merge]	ENSG00000126461	11461075
1427	MRPS15	mitochondrial ribosomal protein S15 [Source:HGNC Symbol;Acc:14504]	ENSG00000116898	established RBP
1428	RNASET2	ribonuclease T2 [Source:HGNC Symbol;Acc:21686]	ENSG00000026297	established RBP
1429	EIF2B1	eukaryotic translation initiation factor 2B, subunit 1 alpha, 26kDa [Source:HGNC Symbol;Acc:3257]	ENSG00000111361	eiF2B complex
1430	RPL36A	ribosomal protein L36a [Source:HGNC Symbol;Acc:10359]	ENSG00000269315	established RBP
1431	RPL36AL	ribosomal protein L36a-like [Source:HGNC Symbol;Acc:10346]	ENSG00000165502	established RBP
1432	DDX26B	DEAD/H (Asp-Glu-Ala-Asp/His) box polypeptide 26B [Source:HGNC Symbol;Acc:27334]	ENSG00000165359	by homology
1433	INTS6	integrator complex subunit 6 [Source:HGNC Symbol;Acc:14879]	ENSG00000102786	DEAD box proteins, characterized by the conserved motif Asp-Glu-Ala-Asp (DEAD), are putative RNA helicases. The protein encoded by this gene is a DEAD box protein that is part of a complex that interacts with the C-terminus of RNA polymerase II and is involved in 3' end processing of snRNAs. In addition, this gene is a candidate tumor suppressor and located in the critical region of loss of heter…
1434	RPS7	ribosomal protein S7 [Source:HGNC Symbol;Acc:10440]	ENSG00000171863	established RBP
1435	RRNAD1	ribosomal RNA adenine dimethylase domain containing 1 [Source:HGNC Symbol;Acc:24273]	ENSG00000143303	by domain
1436	MRPS21	mitochondrial ribosomal protein S21 [Source:HGNC Symbol;Acc:14046]	ENSG00000187145	established RBP
1437	SETD7	SET domain containing (lysine methyltransferase) 7 [Source:HGNC Symbol;Acc:30412]	ENSG00000145391	20227666
1438	RBM8A	RNA binding motif protein 8A [Source:HGNC Symbol;Acc:9905]	ENSG00000131795	This gene encodes a protein with a conserved RNA-binding motif. The protein is found predominantly in the nucleus, although it is also present in the cytoplasm. It is preferentially associated with mRNAs produced by splicing, including both nuclear mRNAs and newly exported cytoplasmic mRNAs. It is thought that the protein remains associated with spliced mRNAs as a tag to indicate where introns ha…
1439	MAGOH	mago-nashi homolog, proliferation-associated (Drosophila) [Source:HGNC Symbol;Acc:6815]	ENSG00000162385	established RBP
1440	MAGOHB	mago-nashi homolog B (Drosophila) [Source:HGNC Symbol;Acc:25504]	ENSG00000111196	established RBP
1441	RPL37A	ribosomal protein L37a [Source:HGNC Symbol;Acc:10348]	ENSG00000197756	established RBP
1442	NOLC1	nucleolar and coiled-body phosphoprotein 1 [Source:HGNC Symbol;Acc:15608]	ENSG00000166197	19129172
1443	IARS2	isoleucyl-tRNA synthetase 2, mitochondrial [Source:HGNC Symbol;Acc:29685]	ENSG00000067704	established RBP
1444	LSM1	LSM1 homolog, U6 small nuclear RNA associated (S. cerevisiae) [Source:HGNC Symbol;Acc:20472]	ENSG00000175324	established RBP
1445	SUPT4H1	suppressor of Ty 4 homolog 1 (S. cerevisiae) [Source:HGNC Symbol;Acc:11467]	ENSG00000213246	This gene encodes the small subunit of DRB (5,6-dichloro-1-beta-d-ribofuranosylbenzimidazole) sensitivity-inducing factor (DSIF) complex, which regulates mRNA processing and transcription elongation by RNA polymerase II. The encoded protein is localized to the nucleus and interacts with the large subunit (SUPT5H) to form the DSIF complex. Related pseudogenes have been identified on chromosomes 2 …
1446	EXO1	exonuclease 1 [Source:HGNC Symbol;Acc:3511]	ENSG00000174371	RNase H activity
1447	DCP1B	DCP1 decapping enzyme homolog B (S. cerevisiae) [Source:HGNC Symbol;Acc:24451]	ENSG00000151065	DCP1B is a core component of the mRNA decapping complex, a key factor in the regulation of mRNA decay (Lykke-Andersen, 2002 [PubMed 12417715]).[supplied by OMIM, Mar 2008]
1448	DCP1A	decapping mRNA 1A [Source:HGNC Symbol;Acc:18714]	ENSG00000162290	Decapping is a key step in general and regulated mRNA decay. The protein encoded by this gene is a decapping enzyme. This protein and another decapping enzyme form a decapping complex, which interacts with the nonsense-mediated decay factor hUpf1 and may be recruited to mRNAs containing premature termination codons. This protein also participates in the TGF-beta signaling pathway. Alternative spl…
1449	DNAJC17	DnaJ (Hsp40) homolog, subfamily C, member 17 [Source:HGNC Symbol;Acc:25556]	ENSG00000104129	by domain
1450	RNGTT	RNA guanylyltransferase and 5'-phosphatase [Source:HGNC Symbol;Acc:10073]	ENSG00000111880	21636784
1451	DUSP11	dual specificity phosphatase 11 (RNA/RNP complex 1-interacting) [Source:HGNC Symbol;Acc:3066]	ENSG00000144048	This gene product is localized to the nucleus and binds directly to RNA and splicing factors, and thus it is suggested to participate in nuclear mRNA metabolism. [provided by RefSeq, Sep 2008]
1452	CHERP	calcium homeostasis endoplasmic reticulum protein [Source:HGNC Symbol;Acc:16930]	ENSG00000085872	24078636
1453	WDR61	WD repeat domain 61 [Source:HGNC Symbol;Acc:30300]	ENSG00000140395	16024656
1454	NANOS1	nanos homolog 1 (Drosophila) [Source:HGNC Symbol;Acc:23044]	ENSG00000188613	established RBP
1455	NANOS2	nanos homolog 2 (Drosophila) [Source:HGNC Symbol;Acc:23292]	ENSG00000188425	established RBP
1456	NANOS3	nanos homolog 3 (Drosophila) [Source:HGNC Symbol;Acc:22048]	ENSG00000187556	established RBP
1457	EBNA1BP2	EBNA1 binding protein 2 [Source:HGNC Symbol;Acc:15531]	ENSG00000117395	19170763
1458	HELZ	helicase with zinc finger [Source:HGNC Symbol;Acc:16878]	ENSG00000198265	21765940
1459	RNMTL1	RNA methyltransferase like 1 [Source:HGNC Symbol;Acc:18485]	ENSG00000171861	24036117
1460	PDCD4	programmed cell death 4 (neoplastic transformation inhibitor) [Source:HGNC Symbol;Acc:8763]	ENSG00000150593	24681950
1461	PTRH2	peptidyl-tRNA hydrolase 2 [Source:HGNC Symbol;Acc:24265]	ENSG00000141378	established RBP
1462	SART3	squamous cell carcinoma antigen recognized by T cells 3 [Source:HGNC Symbol;Acc:16860]	ENSG00000075856	It also associates transiently with U6 and U4/U6 snRNPs during the recycling phase of the spliceosome cycle. This encoded protein is thought to be involved in the regulation of mRNA splicing. [provided by RefSeq, Jul 2008]
1463	ZC3H10	zinc finger CCCH-type containing 10 [Source:HGNC Symbol;Acc:25893]	ENSG00000135482	by homology
1464	LSM2	LSM2 homolog, U6 small nuclear RNA associated (S. cerevisiae) [Source:HGNC Symbol;Acc:13940]	ENSG00000224979	established RBP
1465	MRPS25	mitochondrial ribosomal protein S25 [Source:HGNC Symbol;Acc:14511]	ENSG00000131368	established RBP
1466	RPP21	ribonuclease P/MRP 21kDa subunit [Source:HGNC Symbol;Acc:21300]	ENSG00000241863	RPP21 is a protein subunit of nuclear ribonuclease P, which processes the 5-prime leader sequence of precursor tRNAs (Jarrous et al., 2001 [PubMed 11497433]).[supplied by OMIM, Jan 2009]
1467	ZMAT2	zinc finger, matrin-type 2 [Source:HGNC Symbol;Acc:26433]	ENSG00000146007	Snu23 yeast homolog
1468	IFIT1	interferon-induced protein with tetratricopeptide repeats 1 [Source:HGNC Symbol;Acc:5407]	ENSG00000185745	21642987
1469	IFIT2	interferon-induced protein with tetratricopeptide repeats 2 [Source:HGNC Symbol;Acc:5409]	ENSG00000119922	22825553
1470	IFIT5	interferon-induced protein with tetratricopeptide repeats 5 [Source:HGNC Symbol;Acc:13328]	ENSG00000152778	23317505
1471	IFIT1B	interferon-induced protein with tetratricopeptide repeats 1B [Source:HGNC Symbol;Acc:23442]	ENSG00000204010	24371270
1472	IFIT3	interferon-induced protein with tetratricopeptide repeats 3 [Source:HGNC Symbol;Acc:5411]	ENSG00000119917	by homology
1473	NOVA1	neuro-oncological ventral antigen 1 [Source:HGNC Symbol;Acc:7886]	ENSG00000139910	established RBP
1474	NOVA2	neuro-oncological ventral antigen 2 [Source:HGNC Symbol;Acc:7887]	ENSG00000104967	established RBP
1475	SNRPD3	small nuclear ribonucleoprotein D3 polypeptide 18kDa [Source:HGNC Symbol;Acc:11160]	ENSG00000100028	established RBP
1476	YARS2	tyrosyl-tRNA synthetase 2, mitochondrial [Source:HGNC Symbol;Acc:24249]	ENSG00000139131	established RBP
1477	PTCD1	pentatricopeptide repeat domain 1 [Source:HGNC Symbol;Acc:22198] [Type: protein coding Ensembl/Havana merge]	ENSG00000106246	21857155
1478	TSR1	TSR1, 20S rRNA accumulation, homolog (S. cerevisiae) [Source:HGNC Symbol;Acc:25542]	ENSG00000167721	20805244
1479	MRPS6	mitochondrial ribosomal protein S6 [Source:HGNC Symbol;Acc:14051]	ENSG00000243927	established RBP
1480	TAF9	TAF9 RNA polymerase II, TATA box binding protein (TBP)-associated factor, 32kDa [Source:HGNC Symbol;Acc:11542]	ENSG00000085231	17636026
1481	RPL11	ribosomal protein L11 [Source:HGNC Symbol;Acc:10301]	ENSG00000142676	established RBP
1482	DDX23	DEAD (Asp-Glu-Ala-Asp) box polypeptide 23 [Source:HGNC Symbol;Acc:17347]	ENSG00000174243	9539711, The protein encoded by this gene is a component of the U5 snRNP complex; it may facilitate conformational changes in the spliceosome during nuclear pre-mRNA splicing. An alternatively spliced transcript variant has been found for this gene, but its biological validity has not been determined. [provided by RefSeq, Jul 2008]
1483	DDX59	DEAD (Asp-Glu-Ala-Asp) box polypeptide 59 [Source:HGNC Symbol;Acc:25360]	ENSG00000118197	PRP28 yeast homolog
1484	CCNT2	cyclin T2 [Source:HGNC Symbol;Acc:1600	ENSG00000082258	The protein encoded by this gene belongs to the highly conserved cyclin family, whose members are characterized by a dramatic periodicity in protein abundance through the cell cycle. Cyclins function as regulators of CDK kinases. Different cyclins exhibit distinct expression and degradation patterns which contribute to the temporal coordination of each mitotic event. This cyclin and its kinase pa…
1485	CCNT1	cyclin T1 [Source:HGNC Symbol;Acc:1599]	ENSG00000129315	This gene encodes a member of the highly conserved cyclin C subfamily. The encoded protein tightly associates with cyclin-dependent kinase 9, and is a major subunit of positive transcription elongation factor b (p-TEFb). In humans, there are multiple forms of positive transcription elongation factor b, which may include one of several different cyclins along with cyclin-dependent kinase 9. The co…
1486	RPL8	ribosomal protein L8 [Source:HGNC Symbol;Acc:10368]	ENSG00000161016	established RBP
1487	SARNP	SAP domain containing ribonucleoprotein [Source:HGNC Symbol;Acc:24432]	ENSG00000205323	20844015
1488	IMP3	IMP3, U3 small nucleolar ribonucleoprotein, homolog (yeast) [Source:HGNC Symbol;Acc:14497]	ENSG00000177971	This gene encodes the human homolog of the yeast Imp3 protein. The protein localizes to the nucleoli and interacts with the U3 snoRNP complex. The protein contains an S4 domain. [provided by RefSeq, Jul 2008]
1489	SRRM4	serine/arginine repetitive matrix 4 [Source:HGNC Symbol;Acc:29389]	ENSG00000139767	SRRM4 promotes alternative splicing and inclusion of neural-specific exons in target mRNAs (Calarco et al., 2009 [PubMed 19737518]).[supplied by OMIM, Oct 2009]
1490	CNP	2',3'-cyclic nucleotide 3' phosphodiesterase [Source:HGNC Symbol;Acc:2158]	ENSG00000173786	19021295
1491	LIN28A	lin-28 homolog A (C. elegans) [Source:HGNC Symbol;Acc:15986]	ENSG00000131914	established RBP
1492	LIN28B	lin-28 homolog B (C. elegans) [Source:HGNC Symbol;Acc:32207]	ENSG00000187772	established RBP
1493	EIF3K	eukaryotic translation initiation factor 3, subunit K [Source:HGNC Symbol;Acc:24656]	ENSG00000178982	15180986
1494	SF3B14	Pre-mRNA branch site protein p14 [Source:UniProtKB/Swiss-Prot;Acc:Q9Y3B4]	ENSG00000115128	established RBP
1495	EIF2S2	eukaryotic translation initiation factor 2, subunit 2 beta, 38kDa [Source:HGNC Symbol;Acc:3266]	ENSG00000125977	The translation initiation factor EIF2 catalyzes the first regulated step of protein synthesis initiation, promoting the binding of the initiator tRNA to 40S ribosomal subunits. Binding occurs as a ternary complex of methionyl-tRNA, EIF2, and GTP. EIF2 is composed of 3 nonidentical subunits, the 36-kD EIF2-alpha subunit (EIF2S1), the 38-kD EIF2-beta subunit (EIF2S2; MIM 603908), and the 52-kD EIF…
1496	RNMT	RNA (guanine-7-) methyltransferase [Source:HGNC Symbol;Acc:10075]	ENSG00000101654	7275966
1497	MRPL42	mitochondrial ribosomal protein L42 [Source:HGNC Symbol;Acc:14493]	ENSG00000198015	established RBP
1498	THRAP3	thyroid hormone receptor associated protein 3 [Source:HGNC Symbol;Acc:22964]	ENSG00000054118	22424773
1499	BCLAF1	BCL2-associated transcription factor 1 [Source:HGNC Symbol;Acc:16863]	ENSG00000029363	23778535
1500	CXorf23	chromosome X open reading frame 23 [Source:HGNC Symbol;Acc:27413]	ENSG00000173681	by domain
1501	PNO1	partner of NOB1 homolog (S. cerevisiae) [Source:HGNC Symbol;Acc:32790]	ENSG00000115946	21075849, 12736301
1502	RBM4	RNA binding motif protein 4 [Source:HGNC Symbol;Acc:9901]	ENSG00000173933	18723113
1503	RBM4B	RNA binding motif protein 4B [Source:HGNC Symbol;Acc:28842]	ENSG00000173914	by homology
1504	RBM14	RNA binding motif protein 14 [Source:HGNC Symbol;Acc:14219]	ENSG00000239306	This gene encodes a ribonucleoprotein that functions as a general nuclear coactivator, and an RNA splicing modulator. This protein contains two RNA recognition motifs (RRM) at the N-terminus, and multiple hexapeptide repeat domain at the C-terminus that interacts with thyroid hormone receptor-binding protein (TRBP), and is required for transcription activation. Alternatively spliced transcript va…
1505	R3HCC1	R3H domain and coiled-coil containing 1 [Source:HGNC Symbol;Acc:27329]	ENSG00000104679	by domain
1506	R3HCC1L	R3H domain and coiled-coil containing 1-like [Source:HGNC Symbol;Acc:23512]	ENSG00000166024	by domain
1507	KIAA0430	KIAA0430 [Source:HGNC Symbol;Acc:29562]	ENSG00000166783	22442484
1508	POP5	processing of precursor 5, ribonuclease P/MRP subunit (S. cerevisiae) [Source:HGNC Symbol;Acc:17689]	ENSG00000167272	established RBP
1509	MRPL51	mitochondrial ribosomal protein L51 [Source:HGNC Symbol;Acc:14044]	ENSG00000111639	established RBP
1510	MARS	methionyl-tRNA synthetase [Source:HGNC Symbol;Acc:6898]	ENSG00000166986	established RBP
1511	TYW1	tRNA-yW synthesizing protein 1 homolog (S. cerevisiae) [Source:HGNC Symbol;Acc:25598]	ENSG00000198874	Wybutosine (yW) is a hypermodified guanosine found in phenylalanine tRNA adjacent to the anticodon that stabilizes codon-anticodon interactions in the ribosome. In yeast, the homolog of this gene is essential for the synthesis of wybutosine. [provided by RefSeq, Dec 2012] 17150819
1512	MRPL16	mitochondrial ribosomal protein L16 [Source:HGNC Symbol;Acc:14476]	ENSG00000166902	established RBP
1513	DUS1L	dihydrouridine synthase 1-like (S. cerevisiae) [Source:HGNC Symbol;Acc:30086]	ENSG00000169718	by homology
1514	QRSL1	glutaminyl-tRNA synthase (glutamine-hydrolyzing)-like 1 [Source:HGNC Symbol;Acc:21020]	ENSG00000130348	19805282
1515	WARS2	tryptophanyl tRNA synthetase 2, mitochondrial [Source:HGNC Symbol;Acc:12730]	ENSG00000116874	established RBP
1516	WRAP53	WD repeat containing, antisense to TP53 [Source:HGNC Symbol;Acc:25522]	ENSG00000141499	This gene encodes an essential component of the telomerase holoenzyme complex, a ribonucleoprotein complex required for telomere synthesis. This protein is enriched in Cajal bodies, nuclear sites of RNP processing that are important for telomerase function. It interacts with dyskerin, TERT and TERC, other components of active telomerase, and with small Cajal body RNAs (scaRNAs), which are involve…
1517	RSL24D1	ribosomal L24 domain containing 1 [Source:HGNC Symbol;Acc:18479]	ENSG00000137876	This gene encodes a protein sharing a low level of sequence similarity with human ribosomal protein L24. Although this gene has been referred to as RPL24, L30, and 60S ribosomal protein L30 isolog in the sequence databases, it is distinct from the human genes officially named RPL24 (which itself has been referred to as ribosomal protein L30) and RPL30. The protein encoded by this gene localizes t…
1518	SF3B4	splicing factor 3b, subunit 4, 49kDa [Source:HGNC Symbol;Acc:10771]	ENSG00000143368	This gene encodes one of four subunits of the splicing factor 3B. The protein encoded by this gene cross-links to a region in the pre-mRNA immediately upstream of the branchpoint sequence in pre-mRNA in the prespliceosomal complex A. It also may be involved in the assembly of the B, C and E spliceosomal complexes. In addition to RNA-binding activity, this protein interacts directly and highly spe…
1519	TDRD7	tudor domain containing 7 [Source:HGNC Symbol;Acc:30831]	ENSG00000196116	21436445
1520	LARP1	La ribonucleoprotein domain family, member 1 [Source:HGNC Symbol;Acc:29531]	ENSG00000155506	24532714
1521	LARP1B	La ribonucleoprotein domain family, member 1B [Source:HGNC Symbol;Acc:24704]	ENSG00000138709	by homology
1522	RPL23A	ribosomal protein L23a [Source:HGNC Symbol;Acc:10317]	ENSG00000198242	established RBP
1523	BAZ2A	bromodomain adjacent to zinc finger domain, 2A [Source:HGNC Symbol;Acc:962]	ENSG00000076108	18600236, 19578370
1524	BAZ2B	bromodomain adjacent to zinc finger domain, 2B [Source:HGNC Symbol;Acc:963]	ENSG00000123636	by homology
1525	EIF3E	eukaryotic translation initiation factor 3, subunit E [Source:HGNC Symbol;Acc:3277]	ENSG00000104408	17468741
1526	CWC15	CWC15 spliceosome-associated protein homolog (S. cerevisiae) [Source:HGNC Symbol;Acc:26939]	ENSG00000261974	by homology, 11991638
1527	TOP1	topoisomerase (DNA) I [Source:HGNC Symbol;Acc:11986]	ENSG00000198900	12270136, 9659906
1528	RPL31	ribosomal protein L31 [Source:HGNC Symbol;Acc:10334]	ENSG00000071082	established RBP
1529	SUPT6H	suppressor of Ty 6 homolog (S. cerevisiae) [Source:HGNC Symbol;Acc:11470]	ENSG00000109111	24050178
1530	TST	thiosulfate sulfurtransferase (rhodanese) [Source:HGNC Symbol;Acc:12388]	ENSG00000128311	This is one of two neighboring genes encoding similar proteins that each contain two rhodanese domains. The encoded protein is localized to the mitochondria and catalyzes the conversion of thiosulfate and cyanide to thiocyanate and sulfite. In addition, the protein interacts with 5S ribosomal RNA and facilitates its import into the mitochondria. Alternative splicing results in multiple transcript…
1531	HNRNPU	heterogeneous nuclear ribonucleoprotein U (scaffold attachment factor A) [Source:HGNC Symbol;Acc:5048]	ENSG00000153187	established RBP
1532	HNRNPUL1	heterogeneous nuclear ribonucleoprotein U-like 1 [Source:HGNC Symbol;Acc:17011]	ENSG00000105323	established RBP
1533	HNRNPUL2	heterogeneous nuclear ribonucleoprotein U-like 2 [Source:HGNC Symbol;Acc:25451]	ENSG00000214753	established RBP
1534	RPS25	ribosomal protein S25 [Source:HGNC Symbol;Acc:10413]	ENSG00000118181	established RBP
1535	MRPL23	mitochondrial ribosomal protein L23 [Source:HGNC Symbol;Acc:10322]	ENSG00000214026	established RBP
1536	EIF1AD	eukaryotic translation initiation factor 1A domain containing [Source:HGNC Symbol;Acc:28147]	ENSG00000175376	10678173
1537	SETX	senataxin [Source:HGNC Symbol;Acc:445]	ENSG00000107290	This gene encodes a protein named for its homology to the Sen1p protein of fungi which has RNA helicase activity encoded by a domain at the C-terminal end of the protein. The protein encoded by this gene contains a DNA/RNA helicase domain at its C-terminal end which suggests that it may be involved in both DNA and RNA processing. Mutations in this gene have been associated with ataxia-ocular apra…
1538	MARS2	methionyl-tRNA synthetase 2, mitochondrial [Source:HGNC Symbol;Acc:25133]	ENSG00000247626	established RBP
1539	CNOT3	CCR4-NOT transcription complex, subunit 3 [Source:HGNC Symbol;Acc:7879]	ENSG00000088038	established RBP
1540	MTIF2	mitochondrial translational initiation factor 2 [Source:HGNC Symbol;Acc:7441]	ENSG00000085760	12095986
1541	JAKMIP1	janus kinase and microtubule interacting protein 1 [Source:HGNC Symbol;Acc:26460]	ENSG00000152969	14718537
1542	FASTKD1	FAST kinase domains 1 [Source:HGNC Symbol;Acc:26150]	ENSG00000138399	15501674
