# Supplementary material for: Integrated Analysis of RNA-Binding Proteins Associated With the Prognosis and Immunosuppression in Squamous Cell Carcinoma of Head and Neck
Source: Front Genet. 2021 Jan 11;11:571403. doi: 10.3389/fgene.2020.571403 (PMC7831273; doi:10.3389/fgene.2020.571403)
Supplement: Supplementary Table 4 — Ninety-two differentially expressed RBP genes. [file Table_4.XLSX]

## Sheet: Supplementary Table 4
92 differentially expressed RBP genes.
Gene	ConMean	TreatMean	logFC	pValue	FDR
MSI1	0.221257	1.20654	2.44709	0.0127909	0.0145155
ELAVL2	0.139241	0.780511	2.48684	0.000123989	0.000153968
NCBP2	9.02536	19.9277	1.14272	5.55148e-22	9.34499e-21
MKRN3	0.185197	0.545109	1.55748	1.13163e-10	2.04098e-10
TDRD9	0.0546047	0.414784	2.92526	0.0079873	0.00927262
TCOF1	4.37208	9.18786	1.07141	1.09286e-18	6.49286e-18
RPP25	3.65413	8.29423	1.18258	1.75405e-07	2.68422e-07
RDM1	0.0722905	0.384654	2.41169	4.90691e-15	1.45764e-14
DZIP1	0.75651	1.65495	1.12936	2.27346e-11	4.33244e-11
DZIP1L	0.562592	1.37664	1.29099	9.1225e-10	1.56165e-09
CAPRIN2	0.740061	1.65639	1.16232	3.88253e-12	8.16948e-12
PNLDC1	0.789178	2.38788	1.59731	0.00531662	0.00624393
BOP1	14.2578	34.8421	1.28908	4.83885e-18	2.22147e-17
APOBEC2	28.9705	3.79595	-2.93205	2.52659e-08	3.98728e-08
APOBEC3H	0.245988	0.698224	1.5051	4.40413e-07	6.54143e-07
APOBEC3G	1.42821	3.59682	1.33251	2.66604e-07	4.01895e-07
PATL2	0.10883	0.22865	1.07107	9.78233e-08	1.52002e-07
EIF5A2	0.612989	2.68373	2.1303	8.31246e-23	2.0989e-21
MRPL47	18.3603	38.7378	1.07715	1.02654e-18	6.48005e-18
DAZL	0.0100824	0.020799	1.04468	0.012623	0.0144878
FBXO17	1.00719	2.1902	1.12072	8.36662e-09	1.40838e-08
SPATS2	2.44412	5.11436	1.06524	1.36612e-18	7.26201e-18
PARP12	3.87741	12.6497	1.70593	6.41812e-23	2.0989e-21
RSRC1	2.60556	6.33026	1.28067	1.27376e-20	1.42944e-19
PLD6	0.778824	2.28862	1.55511	2.68376e-15	8.74387e-15
EXOSC4	13.4817	27.0901	1.00676	3.54571e-14	9.18248e-14
AZGP1	140.762	7.4834	-4.23341	2.12559e-05	2.75236e-05
OASL	2.62095	17.1526	2.71027	1.72306e-16	6.00099e-16
OAS1	11.2092	23.5023	1.06811	5.34239e-07	7.70831e-07
OAS2	8.5629	33.734	1.97803	5.25056e-15	1.51516e-14
OAS3	8.9233	31.4822	1.81889	3.49146e-14	9.18248e-14
RNASE10	0.0703663	2.08939	4.89205	1.23734e-18	6.94284e-18
SMAD9	1.05128	0.483883	-1.11942	0.00012399	0.000153968
ADAR	23.6631	47.9734	1.0196	3.46452e-18	1.66627e-17
IGF2BP2	2.84812	17.7107	2.63654	2.29344e-19	1.78183e-18
IGF2BP3	0.396656	2.15976	2.44491	2.16721e-11	4.20938e-11
NSUN7	1.11483	0.450852	-1.3061	2.46361e-08	3.94959e-08
MOV10L1	0.0208253	0.119186	2.5168	1.75113e-14	4.9129e-14
AFF2	0.0331555	0.16453	2.31103	0.000586165	0.000704794
WARS	25.3274	103.652	2.03298	7.12103e-14	1.75421e-13
RBM46	0.00221897	0.0611216	4.78372	1.04368e-06	1.444e-06
RBM47	14.3675	5.98189	-1.26413	2.56332e-13	6.02081e-13
RBM20	0.604561	0.167574	-1.85109	3.51847e-14	9.18248e-14
KHDC1	0.219722	0.805098	1.87349	7.15359e-20	6.56829e-19
KHDC1L	0.218044	3.549	4.02472	3.09829e-17	1.32388e-16
DHX58	2.58985	5.37836	1.0543	6.65556e-11	1.2222e-10
DDX58	4.17161	14.3804	1.78543	4.53524e-14	1.14515e-13
IFIH1	5.25358	15.4133	1.5528	6.54e-12	1.34804e-11
RUVBL1	5.67842	12.4319	1.13048	2.29344e-19	1.78183e-18
DNMT3B	0.432506	2.59165	2.58308	1.5603e-23	8.8049e-22
TDRD6	0.0480648	0.118836	1.30592	2.09585e-10	3.64967e-10
PRKDC	11.3442	23.1016	1.02604	8.5847e-13	1.8849e-12
PIWIL1	0.00819156	0.0673186	3.03879	0.0167548	0.018596
PAIP2B	4.04888	1.30755	-1.63066	3.67709e-21	5.30552e-20
RNASE2	0.346091	0.72843	1.07364	6.8851e-07	9.7943e-07
RNASE4	0.492944	0.200026	-1.30124	1.10178e-06	1.50378e-06
ZFP36	343.841	144.377	-1.2519	1.80109e-11	3.6382e-11
EZH2	3.17171	6.62648	1.06298	1.37185e-08	2.27142e-08
EIF2AK2	3.79884	10.2389	1.43043	4.14106e-20	4.18247e-19
IPO9	4.11025	8.24086	1.00357	6.09113e-21	7.69005e-20
CPSF4L	0.0256274	0.0723734	1.49777	0.0157703	0.0176978
PPARGC1A	2.0026	0.331849	-2.59328	1.15718e-13	2.78273e-13
RBM24	5.61487	1.05712	-2.40912	0.000125004	0.000153968
RNF17	0.0129343	0.0266934	1.04528	0.0350447	0.0384729
EEF1A2	138.103	18.2164	-2.92243	1.6904e-05	2.21727e-05
PRIM1	2.02404	4.6121	1.18818	4.54993e-15	1.39255e-14
DNMT1	5.47325	13.0391	1.25237	3.82939e-17	1.54707e-16
SNRPB	103.84	208.211	1.00368	2.32817e-18	1.17572e-17
PIH1D2	0.759719	0.316582	-1.26289	0.000165838	0.000201802
TLR8	0.304815	0.705969	1.21167	0.000652204	0.000774972
BRCA1	1.11175	2.97652	1.42079	4.90311e-17	1.83413e-16
CPEB3	2.01113	0.71838	-1.48519	3.39022e-19	2.4458e-18
CPEB4	7.4723	3.41813	-1.12835	5.77969e-16	1.94583e-15
DDX60	3.64277	13.1357	1.85038	6.17782e-13	1.41809e-12
DDX60L	0.905297	3.12274	1.78635	1.20159e-16	4.3343e-16
PABPC1L	0.512841	1.92987	1.91192	2.36857e-11	4.4301e-11
MEX3A	0.645414	1.67041	1.3719	8.84998e-05	0.000113145
MEX3B	0.447615	1.04253	1.21976	8.76343e-07	1.22932e-06
RPL39L	3.94664	19.6295	2.31433	2.13776e-11	4.20938e-11
ISG20	2.49484	5.27773	1.08097	1.32801e-06	1.76486e-06
POLR2H	7.9213	18.4485	1.21969	3.14586e-17	1.32388e-16
RNASEH2A	7.28334	22.0972	1.60119	4.89062e-22	9.34499e-21
MRPL21	9.10357	19.2116	1.07747	4.71407e-07	6.9003e-07
EIF4E3	3.05034	1.50291	-1.02121	4.46476e-17	1.73439e-16
MAGOHB	1.46429	3.15132	1.10576	4.5704e-19	3.0774e-18
EXO1	0.940893	3.98025	2.08076	1.74354e-23	8.8049e-22
NANOS3	0.12727	0.316872	1.31601	1.73188e-08	2.82128e-08
PDCD4	46.3321	21.7066	-1.09387	4.3375e-15	1.36902e-14
IFIT1	3.35826	18.1129	2.43123	1.53186e-10	2.71435e-10
IFIT2	2.01708	10.1402	2.32974	2.02966e-12	4.36161e-12
IFIT3	8.60749	43.7815	2.34666	8.46044e-13	1.8849e-12
NOVA1	0.291923	0.120955	-1.27111	1.18263e-06	1.59261e-06
