# Supplementary material for: Integrated Analysis of RNA-Binding Proteins Associated With the Prognosis and Immunosuppression in Squamous Cell Carcinoma of Head and Neck
Source: Front Genet. 2021 Jan 11;11:571403. doi: 10.3389/fgene.2020.571403 (PMC7831273; doi:10.3389/fgene.2020.571403)
Supplement: Supplementary Table 5 — The top 10 and 30 enriched pathways of the high and low risk group, respectively. [file Table_5.XLSX]

## Sheet: Supplementary Table 5
The top ten and thirty enriched pathways of the high and low risk group, respectively.
NAME	SIZE	NES	ES	NOM p-val	FDR q-val
KEGG_PROTEASOME	46	1.94994	0.724145	0.00387597	0.0789652
KEGG_GLYCOSAMINOGLYCAN_BIOSYNTHESIS_CHONDROITIN_SULFATE	22	1.77452	0.693394	0.0147059	0.227351
KEGG_PROTEIN_EXPORT	24	1.7331	0.631915	0.0191571	0.213703
KEGG_GLYCOSPHINGOLIPID_BIOSYNTHESIS_GANGLIO_SERIES	15	1.53306	0.613385	0.0605428	0.607576
KEGG_GLYCOSAMINOGLYCAN_BIOSYNTHESIS_HEPARAN_SULFATE	26	1.52778	0.512647	0.0532544	0.500547
KEGG_RNA_POLYMERASE	29	1.50503	0.522363	0.0830116	0.474359
KEGG_SNARE_INTERACTIONS_IN_VESICULAR_TRANSPORT	38	1.49255	0.43973	0.042	0.437798
KEGG_BASAL_CELL_CARCINOMA	55	1.46729	0.471777	0.0776892	0.43904
KEGG_GLYCOSYLPHOSPHATIDYLINOSITOL_GPI_ANCHOR_BIOSYNTHESIS	25	1.42762	0.485185	0.100746	0.477296
KEGG_N_GLYCAN_BIOSYNTHESIS	46	1.41284	0.454469	0.117202	0.459281
KEGG_ARACHIDONIC_ACID_METABOLISM	58	-2.14147	-0.593043	0	0.00704996
KEGG_PRIMARY_BILE_ACID_BIOSYNTHESIS	16	-2.10905	-0.773198	0	0.00657566
KEGG_T_CELL_RECEPTOR_SIGNALING_PATHWAY	108	-2.08305	-0.61932	0.00199601	0.00633584
KEGG_FC_EPSILON_RI_SIGNALING_PATHWAY	79	-1.96822	-0.543546	0.00207039	0.0294482
KEGG_B_CELL_RECEPTOR_SIGNALING_PATHWAY	75	-1.92424	-0.579311	0.00606061	0.0415756
KEGG_FC_GAMMA_R_MEDIATED_PHAGOCYTOSIS	96	-1.90102	-0.52121	0.00408998	0.0455515
KEGG_LINOLEIC_ACID_METABOLISM	29	-1.87952	-0.620169	0.00630252	0.0528608
KEGG_CHEMOKINE_SIGNALING_PATHWAY	188	-1.86683	-0.517062	0.00980392	0.0521372
KEGG_LEISHMANIA_INFECTION	70	-1.86233	-0.62588	0.00609756	0.0481806
KEGG_NATURAL_KILLER_CELL_MEDIATED_CYTOTOXICITY	132	-1.83029	-0.526391	0.018	0.0584786
KEGG_PRIMARY_IMMUNODEFICIENCY	35	-1.82493	-0.730803	0.00804829	0.0559251
KEGG_INTESTINAL_IMMUNE_NETWORK_FOR_IGA_PRODUCTION	46	-1.79204	-0.693338	0.0194932	0.0686241
KEGG_TOLL_LIKE_RECEPTOR_SIGNALING_PATHWAY	102	-1.7898	-0.4923	0.010142	0.065194
KEGG_ASTHMA	28	-1.75819	-0.732806	0.0177515	0.0812367
KEGG_ALDOSTERONE_REGULATED_SODIUM_REABSORPTION	42	-1.74615	-0.51941	0.015444	0.0839324
KEGG_ACUTE_MYELOID_LEUKEMIA	57	-1.72998	-0.505804	0.0182556	0.0890347
KEGG_SYSTEMIC_LUPUS_ERYTHEMATOSUS	55	-1.72716	-0.651557	0.0344828	0.0856983
KEGG_ETHER_LIPID_METABOLISM	33	-1.71845	-0.514697	0.00403226	0.0870682
KEGG_ABC_TRANSPORTERS	44	-1.71145	-0.51222	0.0146138	0.0881269
KEGG_CYTOKINE_CYTOKINE_RECEPTOR_INTERACTION	264	-1.69086	-0.46236	0.0236686	0.0990524
KEGG_LEUKOCYTE_TRANSENDOTHELIAL_MIGRATION	116	-1.67229	-0.463219	0.0175439	0.110011
KEGG_JAK_STAT_SIGNALING_PATHWAY	155	-1.65554	-0.445627	0.0186722	0.118156
KEGG_HEMATOPOIETIC_CELL_LINEAGE	85	-1.65154	-0.54541	0.0419162	0.116712
KEGG_GNRH_SIGNALING_PATHWAY	101	-1.64063	-0.419606	0.0121704	0.120536
KEGG_CELL_ADHESION_MOLECULES_CAMS	131	-1.63208	-0.497257	0.0597302	0.122969
KEGG_ALPHA_LINOLENIC_ACID_METABOLISM	19	-1.62566	-0.584793	0.0188285	0.124248
KEGG_PPAR_SIGNALING_PATHWAY	69	-1.61174	-0.443887	0.0136452	0.132119
KEGG_GRAFT_VERSUS_HOST_DISEASE	37	-1.61087	-0.709069	0.0715706	0.128117
KEGG_FATTY_ACID_METABOLISM	42	-1.60496	-0.522782	0.0349794	0.129244
KEGG_VALINE_LEUCINE_AND_ISOLEUCINE_DEGRADATION	43	-1.59703	-0.534645	0.0690335	0.13145
